# Supplementary material for: Oxygen vacancies induced band gap narrowing for efficient visible-light response in carbon-doped TiO2
Source: Sci Rep. 2023 Aug 29;13:14105. doi: 10.1038/s41598-023-39523-6 (PMC10465500; doi:10.1038/s41598-023-39523-6)
Supplement: Supplementary file 1 — Supplementary Information 1. [file 41598_2023_39523_MOESM1_ESM.xlsx]

## Sheet: Fig.1
M10-Ti		R0.1h-650		R0.1h-700		R0.1h-750		R0.1h-800		R0.1h-850		R0.1h-900		R0.1h-950		R0.1h-1000		R0.5h-650		R0.5h-700		R0.5h-750		R0.5h-800		R0.5h-850		R0.5h-900		R0.5h-950		R0.5h-1000		R1h-650		R1h-700		R1h-750		R1h-800		R1h-850		R1h-900		R1h-950		R1h-1000
23.0001	45	20.0001	109	20.0001	98	20.0001	111	20.0001	88	20.0001	102	20.0001	113	20.0001	127	20.0001	144	20.0001	81	20.0001	41	20.0001	46	20.0001	42	20.0001	47	20.0001	90	20.0001	104	20.0001	100	20.0001	107	20.0001	105	20.0001	93	20.0001	108	20.0001	90	20.0001	74	20.0001	102	20.0001	103
23.02	41	20.02	81	20.02	78	20.02	82	20.02	70	20.02	99	20.02	104	20.02	119	20.02	142	20.02	101	20.02	40	20.02	30	20.02	33	20.02	34	20.02	84	20.02	92	20.02	74	20.02	89	20.02	109	20.02	101	20.02	101	20.02	119	20.02	89	20.02	105	20.02	72
23.0399	41	20.0399	83	20.0399	91	20.0399	90	20.0399	73	20.0399	98	20.0399	109	20.0399	119	20.0399	145	20.0399	79	20.0399	36	20.0399	27	20.0399	29	20.0399	33	20.0399	84	20.0399	92	20.0399	70	20.0399	87	20.0399	89	20.0399	89	20.0399	93	20.0399	91	20.0399	78	20.0399	109	20.0399	104
23.0597	50	20.0597	103	20.0597	79	20.0597	76	20.0597	75	20.0597	88	20.0597	115	20.0597	119	20.0597	123	20.0597	100	20.0597	37	20.0597	41	20.0597	38	20.0597	34	20.0597	84	20.0597	93	20.0597	70	20.0597	103	20.0597	86	20.0597	100	20.0597	89	20.0597	94	20.0597	73	20.0597	82	20.0597	72
23.0796	38	20.0796	79	20.0796	87	20.0796	100	20.0796	74	20.0796	103	20.0796	100	20.0796	122	20.0796	136	20.0796	107	20.0796	39	20.0796	28	20.0796	44	20.0796	41	20.0796	80	20.0796	106	20.0796	77	20.0796	87	20.0796	98	20.0796	84	20.0796	68	20.0796	85	20.0796	93	20.0796	97	20.0796	100
23.0995	46	20.0995	87	20.0995	88	20.0995	82	20.0995	79	20.0995	87	20.0995	96	20.0995	104	20.0995	162	20.0995	93	20.0995	52	20.0995	53	20.0995	43	20.0995	30	20.0995	110	20.0995	95	20.0995	82	20.0995	91	20.0995	101	20.0995	94	20.0995	94	20.0995	84	20.0995	85	20.0995	82	20.0995	90
23.1194	44	20.1194	110	20.1194	97	20.1194	91	20.1194	83	20.1194	100	20.1194	107	20.1194	110	20.1194	123	20.1194	103	20.1194	42	20.1194	41	20.1194	38	20.1194	26	20.1194	80	20.1194	91	20.1194	81	20.1194	98	20.1194	87	20.1194	71	20.1194	98	20.1194	95	20.1194	105	20.1194	90	20.1194	78
23.1392	42	20.1392	95	20.1392	85	20.1392	78	20.1392	87	20.1392	107	20.1392	101	20.1392	117	20.1392	133	20.1392	96	20.1392	38	20.1392	43	20.1392	44	20.1392	29	20.1392	92	20.1392	94	20.1392	74	20.1392	105	20.1392	94	20.1392	90	20.1392	107	20.1392	99	20.1392	89	20.1392	103	20.1392	87
23.1591	36	20.1591	92	20.1591	78	20.1591	93	20.1591	67	20.1591	104	20.1591	93	20.1591	128	20.1591	143	20.1591	83	20.1591	32	20.1591	47	20.1591	37	20.1591	44	20.1591	85	20.1591	93	20.1591	76	20.1591	104	20.1591	98	20.1591	85	20.1591	98	20.1591	94	20.1591	76	20.1591	92	20.1591	87
23.179	32	20.179	95	20.179	90	20.179	84	20.179	82	20.179	115	20.179	118	20.179	113	20.179	124	20.179	76	20.179	51	20.179	27	20.179	35	20.179	29	20.179	76	20.179	83	20.179	57	20.179	99	20.179	76	20.179	97	20.179	76	20.179	91	20.179	88	20.179	104	20.179	73
23.1989	38	20.1989	99	20.1989	89	20.1989	82	20.1989	75	20.1989	88	20.1989	105	20.1989	129	20.1989	125	20.1989	90	20.1989	35	20.1989	37	20.1989	42	20.1989	46	20.1989	76	20.1989	78	20.1989	61	20.1989	95	20.1989	79	20.1989	78	20.1989	98	20.1989	92	20.1989	96	20.1989	107	20.1989	83
23.2187	44	20.2187	78	20.2187	94	20.2187	79	20.2187	74	20.2187	98	20.2187	116	20.2187	130	20.2187	132	20.2187	90	20.2187	29	20.2187	41	20.2187	43	20.2187	36	20.2187	118	20.2187	79	20.2187	69	20.2187	99	20.2187	104	20.2187	86	20.2187	89	20.2187	113	20.2187	91	20.2187	112	20.2187	78
23.2386	43	20.2386	83	20.2386	93	20.2386	84	20.2386	88	20.2386	80	20.2386	113	20.2386	100	20.2386	136	20.2386	98	20.2386	34	20.2386	52	20.2386	29	20.2386	36	20.2386	87	20.2386	95	20.2386	87	20.2386	88	20.2386	69	20.2386	81	20.2386	105	20.2386	93	20.2386	72	20.2386	94	20.2386	62
23.2585	28	20.2585	84	20.2585	100	20.2585	81	20.2585	83	20.2585	85	20.2585	97	20.2585	120	20.2585	136	20.2585	89	20.2585	32	20.2585	44	20.2585	38	20.2585	20	20.2585	102	20.2585	100	20.2585	74	20.2585	102	20.2585	95	20.2585	97	20.2585	107	20.2585	99	20.2585	63	20.2585	99	20.2585	84
23.2784	28	20.2784	97	20.2784	100	20.2784	87	20.2784	79	20.2784	108	20.2784	116	20.2784	118	20.2784	135	20.2784	106	20.2784	39	20.2784	36	20.2784	48	20.2784	33	20.2784	98	20.2784	95	20.2784	73	20.2784	106	20.2784	83	20.2784	89	20.2784	94	20.2784	81	20.2784	93	20.2784	88	20.2784	72
23.2982	37	20.2982	110	20.2982	102	20.2982	97	20.2982	82	20.2982	97	20.2982	107	20.2982	140	20.2982	146	20.2982	92	20.2982	37	20.2982	35	20.2982	38	20.2982	44	20.2982	82	20.2982	93	20.2982	68	20.2982	102	20.2982	86	20.2982	98	20.2982	97	20.2982	97	20.2982	80	20.2982	101	20.2982	91
23.3181	36	20.3181	100	20.3181	97	20.3181	80	20.3181	70	20.3181	110	20.3181	109	20.3181	125	20.3181	131	20.3181	75	20.3181	43	20.3181	46	20.3181	37	20.3181	46	20.3181	90	20.3181	84	20.3181	67	20.3181	99	20.3181	102	20.3181	112	20.3181	113	20.3181	91	20.3181	80	20.3181	85	20.3181	85
23.338	34	20.338	79	20.338	100	20.338	84	20.338	64	20.338	115	20.338	107	20.338	96	20.338	141	20.338	98	20.338	36	20.338	45	20.338	38	20.338	40	20.338	75	20.338	87	20.338	74	20.338	106	20.338	102	20.338	89	20.338	109	20.338	87	20.338	87	20.338	110	20.338	78
23.3579	33	20.3579	88	20.3579	88	20.3579	89	20.3579	68	20.3579	111	20.3579	95	20.3579	129	20.3579	132	20.3579	92	20.3579	37	20.3579	41	20.3579	39	20.3579	45	20.3579	97	20.3579	82	20.3579	72	20.3579	92	20.3579	95	20.3579	99	20.3579	93	20.3579	86	20.3579	68	20.3579	108	20.3579	93
23.3777	40	20.3777	95	20.3777	96	20.3777	73	20.3777	86	20.3777	83	20.3777	109	20.3777	145	20.3777	126	20.3777	90	20.3777	46	20.3777	43	20.3777	39	20.3777	46	20.3777	91	20.3777	83	20.3777	89	20.3777	87	20.3777	92	20.3777	80	20.3777	93	20.3777	78	20.3777	80	20.3777	94	20.3777	92
23.3976	41	20.3976	89	20.3976	86	20.3976	97	20.3976	83	20.3976	110	20.3976	116	20.3976	127	20.3976	126	20.3976	67	20.3976	41	20.3976	29	20.3976	34	20.3976	46	20.3976	87	20.3976	71	20.3976	69	20.3976	93	20.3976	92	20.3976	98	20.3976	96	20.3976	92	20.3976	89	20.3976	95	20.3976	91
23.4175	40	20.4175	87	20.4175	85	20.4175	88	20.4175	62	20.4175	111	20.4175	99	20.4175	124	20.4175	126	20.4175	74	20.4175	46	20.4175	45	20.4175	37	20.4175	38	20.4175	82	20.4175	99	20.4175	67	20.4175	103	20.4175	84	20.4175	108	20.4175	111	20.4175	88	20.4175	86	20.4175	98	20.4175	79
23.4374	51	20.4374	90	20.4374	87	20.4374	97	20.4374	66	20.4374	92	20.4374	103	20.4374	107	20.4374	153	20.4374	84	20.4374	55	20.4374	41	20.4374	27	20.4374	45	20.4374	87	20.4374	85	20.4374	79	20.4374	98	20.4374	96	20.4374	101	20.4374	110	20.4374	94	20.4374	94	20.4374	86	20.4374	76
23.4572	42	20.4572	97	20.4572	93	20.4572	91	20.4572	66	20.4572	92	20.4572	97	20.4572	123	20.4572	132	20.4572	98	20.4572	46	20.4572	38	20.4572	40	20.4572	37	20.4572	75	20.4572	86	20.4572	62	20.4572	73	20.4572	98	20.4572	92	20.4572	89	20.4572	99	20.4572	95	20.4572	99	20.4572	90
23.4771	37	20.4771	82	20.4771	90	20.4771	83	20.4771	74	20.4771	86	20.4771	103	20.4771	99	20.4771	137	20.4771	92	20.4771	46	20.4771	36	20.4771	50	20.4771	40	20.4771	76	20.4771	76	20.4771	79	20.4771	72	20.4771	81	20.4771	94	20.4771	97	20.4771	105	20.4771	75	20.4771	92	20.4771	82
23.497	39	20.497	96	20.497	94	20.497	83	20.497	71	20.497	94	20.497	105	20.497	113	20.497	132	20.497	95	20.497	40	20.497	48	20.497	41	20.497	33	20.497	88	20.497	94	20.497	85	20.497	99	20.497	100	20.497	92	20.497	89	20.497	81	20.497	81	20.497	95	20.497	78
23.5169	35	20.5169	81	20.5169	85	20.5169	84	20.5169	65	20.5169	91	20.5169	91	20.5169	113	20.5169	135	20.5169	86	20.5169	37	20.5169	36	20.5169	40	20.5169	41	20.5169	97	20.5169	81	20.5169	63	20.5169	77	20.5169	98	20.5169	84	20.5169	99	20.5169	88	20.5169	93	20.5169	100	20.5169	93
23.5367	32	20.5367	106	20.5367	92	20.5367	96	20.5367	77	20.5367	94	20.5367	93	20.5367	124	20.5367	145	20.5367	87	20.5367	44	20.5367	37	20.5367	35	20.5367	49	20.5367	78	20.5367	89	20.5367	63	20.5367	90	20.5367	91	20.5367	83	20.5367	84	20.5367	100	20.5367	68	20.5367	107	20.5367	94
23.5566	42	20.5566	100	20.5566	81	20.5566	90	20.5566	54	20.5566	93	20.5566	104	20.5566	125	20.5566	141	20.5566	104	20.5566	35	20.5566	42	20.5566	33	20.5566	50	20.5566	92	20.5566	102	20.5566	76	20.5566	89	20.5566	84	20.5566	81	20.5566	100	20.5566	98	20.5566	80	20.5566	106	20.5566	90
23.5765	37	20.5765	88	20.5765	86	20.5765	93	20.5765	78	20.5765	109	20.5765	105	20.5765	135	20.5765	137	20.5765	84	20.5765	44	20.5765	36	20.5765	48	20.5765	31	20.5765	81	20.5765	88	20.5765	78	20.5765	79	20.5765	89	20.5765	93	20.5765	93	20.5765	96	20.5765	98	20.5765	98	20.5765	75
23.5964	28	20.5964	77	20.5964	106	20.5964	103	20.5964	76	20.5964	98	20.5964	110	20.5964	96	20.5964	140	20.5964	79	20.5964	41	20.5964	41	20.5964	29	20.5964	24	20.5964	93	20.5964	69	20.5964	80	20.5964	81	20.5964	104	20.5964	95	20.5964	100	20.5964	99	20.5964	81	20.5964	87	20.5964	95
23.6162	26	20.6162	91	20.6162	108	20.6162	89	20.6162	61	20.6162	94	20.6162	91	20.6162	116	20.6162	130	20.6162	80	20.6162	49	20.6162	37	20.6162	30	20.6162	27	20.6162	81	20.6162	82	20.6162	59	20.6162	78	20.6162	84	20.6162	99	20.6162	98	20.6162	93	20.6162	81	20.6162	104	20.6162	92
23.6361	50	20.6361	82	20.6361	93	20.6361	108	20.6361	64	20.6361	86	20.6361	115	20.6361	107	20.6361	107	20.6361	99	20.6361	38	20.6361	32	20.6361	34	20.6361	39	20.6361	96	20.6361	80	20.6361	68	20.6361	96	20.6361	95	20.6361	90	20.6361	91	20.6361	97	20.6361	86	20.6361	97	20.6361	87
23.656	34	20.656	87	20.656	87	20.656	75	20.656	75	20.656	109	20.656	97	20.656	127	20.656	136	20.656	95	20.656	36	20.656	35	20.656	29	20.656	41	20.656	80	20.656	90	20.656	79	20.656	89	20.656	88	20.656	99	20.656	96	20.656	88	20.656	84	20.656	104	20.656	87
23.6759	41	20.6759	74	20.6759	76	20.6759	96	20.6759	77	20.6759	98	20.6759	83	20.6759	135	20.6759	132	20.6759	91	20.6759	39	20.6759	37	20.6759	35	20.6759	35	20.6759	76	20.6759	97	20.6759	75	20.6759	93	20.6759	87	20.6759	82	20.6759	106	20.6759	103	20.6759	79	20.6759	102	20.6759	90
23.6957	25	20.6957	91	20.6957	103	20.6957	108	20.6957	58	20.6957	103	20.6957	87	20.6957	110	20.6957	125	20.6957	71	20.6957	44	20.6957	40	20.6957	36	20.6957	42	20.6957	97	20.6957	89	20.6957	82	20.6957	112	20.6957	106	20.6957	90	20.6957	93	20.6957	89	20.6957	94	20.6957	79	20.6957	88
23.7156	37	20.7156	98	20.7156	97	20.7156	111	20.7156	75	20.7156	94	20.7156	88	20.7156	134	20.7156	154	20.7156	90	20.7156	34	20.7156	36	20.7156	33	20.7156	45	20.7156	79	20.7156	91	20.7156	71	20.7156	94	20.7156	87	20.7156	89	20.7156	93	20.7156	91	20.7156	79	20.7156	79	20.7156	84
23.7355	36	20.7355	75	20.7355	85	20.7355	88	20.7355	71	20.7355	100	20.7355	105	20.7355	118	20.7355	136	20.7355	70	20.7355	40	20.7355	32	20.7355	47	20.7355	43	20.7355	93	20.7355	101	20.7355	87	20.7355	91	20.7355	106	20.7355	89	20.7355	105	20.7355	74	20.7355	66	20.7355	83	20.7355	93
23.7554	39	20.7554	71	20.7554	80	20.7554	95	20.7554	65	20.7554	94	20.7554	111	20.7554	105	20.7554	165	20.7554	89	20.7554	36	20.7554	43	20.7554	40	20.7554	37	20.7554	90	20.7554	89	20.7554	87	20.7554	73	20.7554	78	20.7554	103	20.7554	75	20.7554	81	20.7554	79	20.7554	108	20.7554	99
23.7752	41	20.7752	85	20.7752	81	20.7752	89	20.7752	75	20.7752	95	20.7752	97	20.7752	129	20.7752	126	20.7752	88	20.7752	37	20.7752	32	20.7752	43	20.7752	32	20.7752	75	20.7752	81	20.7752	85	20.7752	91	20.7752	88	20.7752	80	20.7752	94	20.7752	91	20.7752	74	20.7752	84	20.7752	91
23.7951	29	20.7951	77	20.7951	87	20.7951	84	20.7951	76	20.7951	87	20.7951	103	20.7951	102	20.7951	137	20.7951	94	20.7951	33	20.7951	30	20.7951	34	20.7951	30	20.7951	80	20.7951	76	20.7951	73	20.7951	79	20.7951	89	20.7951	95	20.7951	91	20.7951	95	20.7951	84	20.7951	96	20.7951	84
23.815	32	20.815	82	20.815	90	20.815	95	20.815	76	20.815	100	20.815	87	20.815	117	20.815	140	20.815	81	20.815	43	20.815	37	20.815	40	20.815	31	20.815	76	20.815	96	20.815	54	20.815	100	20.815	88	20.815	100	20.815	97	20.815	95	20.815	79	20.815	102	20.815	103
23.8349	44	20.8349	98	20.8349	98	20.8349	88	20.8349	78	20.8349	113	20.8349	88	20.8349	127	20.8349	128	20.8349	94	20.8349	37	20.8349	34	20.8349	33	20.8349	33	20.8349	80	20.8349	94	20.8349	77	20.8349	97	20.8349	76	20.8349	78	20.8349	96	20.8349	90	20.8349	77	20.8349	93	20.8349	94
23.8547	29	20.8547	89	20.8547	96	20.8547	81	20.8547	68	20.8547	102	20.8547	83	20.8547	116	20.8547	139	20.8547	80	20.8547	40	20.8547	35	20.8547	28	20.8547	37	20.8547	98	20.8547	78	20.8547	72	20.8547	87	20.8547	83	20.8547	115	20.8547	100	20.8547	107	20.8547	71	20.8547	93	20.8547	77
23.8746	33	20.8746	92	20.8746	96	20.8746	73	20.8746	91	20.8746	108	20.8746	95	20.8746	104	20.8746	149	20.8746	83	20.8746	33	20.8746	48	20.8746	34	20.8746	37	20.8746	97	20.8746	91	20.8746	87	20.8746	98	20.8746	93	20.8746	94	20.8746	95	20.8746	80	20.8746	72	20.8746	102	20.8746	96
23.8945	43	20.8945	92	20.8945	95	20.8945	82	20.8945	59	20.8945	88	20.8945	97	20.8945	111	20.8945	140	20.8945	72	20.8945	26	20.8945	46	20.8945	36	20.8945	34	20.8945	79	20.8945	85	20.8945	75	20.8945	108	20.8945	97	20.8945	101	20.8945	75	20.8945	90	20.8945	66	20.8945	113	20.8945	105
23.9144	38	20.9144	84	20.9144	81	20.9144	95	20.9144	80	20.9144	100	20.9144	87	20.9144	133	20.9144	130	20.9144	79	20.9144	34	20.9144	43	20.9144	39	20.9144	38	20.9144	71	20.9144	74	20.9144	91	20.9144	73	20.9144	91	20.9144	87	20.9144	98	20.9144	92	20.9144	100	20.9144	97	20.9144	103
23.9342	29	20.9342	84	20.9342	77	20.9342	78	20.9342	75	20.9342	97	20.9342	102	20.9342	117	20.9342	151	20.9342	96	20.9342	36	20.9342	49	20.9342	35	20.9342	30	20.9342	95	20.9342	92	20.9342	78	20.9342	95	20.9342	87	20.9342	100	20.9342	90	20.9342	90	20.9342	95	20.9342	100	20.9342	146
23.9541	43	20.9541	84	20.9541	79	20.9541	101	20.9541	77	20.9541	76	20.9541	104	20.9541	109	20.9541	128	20.9541	97	20.9541	35	20.9541	39	20.9541	43	20.9541	41	20.9541	76	20.9541	85	20.9541	61	20.9541	103	20.9541	91	20.9541	99	20.9541	95	20.9541	75	20.9541	74	20.9541	87	20.9541	144
23.974	38	20.974	84	20.974	86	20.974	76	20.974	77	20.974	88	20.974	98	20.974	97	20.974	108	20.974	91	20.974	35	20.974	41	20.974	32	20.974	39	20.974	83	20.974	99	20.974	72	20.974	80	20.974	85	20.974	89	20.974	109	20.974	76	20.974	82	20.974	123	20.974	148
23.9939	35	20.9939	90	20.9939	102	20.9939	78	20.9939	75	20.9939	102	20.9939	69	20.9939	105	20.9939	134	20.9939	81	20.9939	36	20.9939	37	20.9939	26	20.9939	31	20.9939	111	20.9939	77	20.9939	75	20.9939	94	20.9939	81	20.9939	95	20.9939	101	20.9939	87	20.9939	72	20.9939	84	20.9939	133
24.0138	41	21.0138	99	21.0138	78	21.0138	73	21.0138	82	21.0138	113	21.0138	88	21.0138	124	21.0138	118	21.0138	91	21.0138	44	21.0138	40	21.0138	34	21.0138	48	21.0138	100	21.0138	73	21.0138	86	21.0138	79	21.0138	94	21.0138	96	21.0138	80	21.0138	95	21.0138	75	21.0138	99	21.0138	128
24.0336	33	21.0336	76	21.0336	84	21.0336	105	21.0336	72	21.0336	80	21.0336	95	21.0336	130	21.0336	125	21.0336	85	21.0336	37	21.0336	28	21.0336	46	21.0336	34	21.0336	87	21.0336	89	21.0336	78	21.0336	88	21.0336	90	21.0336	70	21.0336	91	21.0336	102	21.0336	89	21.0336	87	21.0336	130
24.0535	26	21.0535	90	21.0535	80	21.0535	95	21.0535	70	21.0535	95	21.0535	90	21.0535	121	21.0535	126	21.0535	91	21.0535	42	21.0535	41	21.0535	45	21.0535	39	21.0535	69	21.0535	71	21.0535	71	21.0535	74	21.0535	76	21.0535	94	21.0535	88	21.0535	92	21.0535	90	21.0535	84	21.0535	113
24.0734	28	21.0734	98	21.0734	106	21.0734	89	21.0734	77	21.0734	88	21.0734	97	21.0734	111	21.0734	129	21.0734	85	21.0734	31	21.0734	43	21.0734	46	21.0734	46	21.0734	85	21.0734	107	21.0734	87	21.0734	90	21.0734	74	21.0734	79	21.0734	83	21.0734	86	21.0734	73	21.0734	101	21.0734	125
24.0933	44	21.0933	89	21.0933	90	21.0933	91	21.0933	89	21.0933	87	21.0933	91	21.0933	108	21.0933	134	21.0933	89	21.0933	34	21.0933	37	21.0933	32	21.0933	37	21.0933	87	21.0933	87	21.0933	66	21.0933	98	21.0933	95	21.0933	77	21.0933	103	21.0933	101	21.0933	72	21.0933	101	21.0933	109
24.1131	41	21.1131	79	21.1131	82	21.1131	77	21.1131	72	21.1131	94	21.1131	116	21.1131	101	21.1131	152	21.1131	89	21.1131	37	21.1131	47	21.1131	27	21.1131	32	21.1131	96	21.1131	91	21.1131	72	21.1131	91	21.1131	99	21.1131	99	21.1131	95	21.1131	92	21.1131	74	21.1131	88	21.1131	105
24.133	32	21.133	109	21.133	88	21.133	73	21.133	54	21.133	90	21.133	90	21.133	113	21.133	136	21.133	101	21.133	35	21.133	33	21.133	35	21.133	32	21.133	86	21.133	97	21.133	76	21.133	96	21.133	86	21.133	79	21.133	101	21.133	93	21.133	99	21.133	87	21.133	98
24.1529	35	21.1529	80	21.1529	95	21.1529	95	21.1529	75	21.1529	80	21.1529	95	21.1529	95	21.1529	143	21.1529	79	21.1529	37	21.1529	56	21.1529	31	21.1529	27	21.1529	89	21.1529	84	21.1529	68	21.1529	110	21.1529	83	21.1529	90	21.1529	87	21.1529	74	21.1529	82	21.1529	103	21.1529	92
24.1728	37	21.1728	95	21.1728	104	21.1728	70	21.1728	52	21.1728	70	21.1728	103	21.1728	122	21.1728	112	21.1728	92	21.1728	37	21.1728	27	21.1728	44	21.1728	30	21.1728	89	21.1728	100	21.1728	62	21.1728	89	21.1728	89	21.1728	93	21.1728	87	21.1728	98	21.1728	65	21.1728	107	21.1728	83
24.1926	23	21.1926	114	21.1926	107	21.1926	83	21.1926	61	21.1926	83	21.1926	91	21.1926	132	21.1926	145	21.1926	82	21.1926	28	21.1926	40	21.1926	43	21.1926	37	21.1926	95	21.1926	79	21.1926	72	21.1926	80	21.1926	95	21.1926	82	21.1926	87	21.1926	77	21.1926	77	21.1926	100	21.1926	103
24.2125	37	21.2125	96	21.2125	87	21.2125	74	21.2125	81	21.2125	86	21.2125	88	21.2125	132	21.2125	146	21.2125	78	21.2125	32	21.2125	39	21.2125	43	21.2125	28	21.2125	86	21.2125	90	21.2125	72	21.2125	98	21.2125	93	21.2125	70	21.2125	84	21.2125	84	21.2125	71	21.2125	76	21.2125	82
24.2324	41	21.2324	91	21.2324	106	21.2324	99	21.2324	58	21.2324	93	21.2324	98	21.2324	116	21.2324	145	21.2324	80	21.2324	38	21.2324	38	21.2324	41	21.2324	36	21.2324	91	21.2324	91	21.2324	73	21.2324	94	21.2324	99	21.2324	80	21.2324	82	21.2324	94	21.2324	95	21.2324	92	21.2324	98
24.2523	37	21.2523	87	21.2523	92	21.2523	80	21.2523	69	21.2523	107	21.2523	108	21.2523	114	21.2523	146	21.2523	86	21.2523	35	21.2523	34	21.2523	39	21.2523	35	21.2523	77	21.2523	83	21.2523	70	21.2523	90	21.2523	90	21.2523	96	21.2523	95	21.2523	74	21.2523	91	21.2523	85	21.2523	107
24.2721	32	21.2721	83	21.2721	94	21.2721	85	21.2721	64	21.2721	118	21.2721	105	21.2721	100	21.2721	135	21.2721	102	21.2721	32	21.2721	34	21.2721	30	21.2721	30	21.2721	85	21.2721	85	21.2721	60	21.2721	93	21.2721	92	21.2721	87	21.2721	74	21.2721	96	21.2721	87	21.2721	100	21.2721	78
24.292	35	21.292	86	21.292	94	21.292	66	21.292	67	21.292	87	21.292	101	21.292	106	21.292	125	21.292	91	21.292	39	21.292	38	21.292	38	21.292	36	21.292	75	21.292	91	21.292	56	21.292	78	21.292	83	21.292	86	21.292	103	21.292	79	21.292	79	21.292	91	21.292	101
24.3119	32	21.3119	104	21.3119	85	21.3119	91	21.3119	61	21.3119	111	21.3119	98	21.3119	116	21.3119	138	21.3119	93	21.3119	45	21.3119	47	21.3119	32	21.3119	38	21.3119	94	21.3119	87	21.3119	79	21.3119	79	21.3119	87	21.3119	85	21.3119	110	21.3119	77	21.3119	85	21.3119	95	21.3119	119
24.3318	35	21.3318	88	21.3318	100	21.3318	85	21.3318	56	21.3318	112	21.3318	85	21.3318	101	21.3318	131	21.3318	91	21.3318	37	21.3318	36	21.3318	42	21.3318	40	21.3318	79	21.3318	107	21.3318	70	21.3318	82	21.3318	97	21.3318	85	21.3318	91	21.3318	82	21.3318	81	21.3318	90	21.3318	75
24.3516	19	21.3516	83	21.3516	82	21.3516	90	21.3516	67	21.3516	93	21.3516	94	21.3516	130	21.3516	134	21.3516	89	21.3516	40	21.3516	40	21.3516	35	21.3516	43	21.3516	71	21.3516	91	21.3516	59	21.3516	78	21.3516	101	21.3516	80	21.3516	91	21.3516	76	21.3516	97	21.3516	103	21.3516	85
24.3715	35	21.3715	82	21.3715	88	21.3715	87	21.3715	75	21.3715	108	21.3715	85	21.3715	114	21.3715	153	21.3715	75	21.3715	40	21.3715	36	21.3715	38	21.3715	40	21.3715	74	21.3715	88	21.3715	60	21.3715	81	21.3715	93	21.3715	81	21.3715	90	21.3715	80	21.3715	81	21.3715	121	21.3715	93
24.3914	32	21.3914	85	21.3914	71	21.3914	85	21.3914	67	21.3914	99	21.3914	92	21.3914	122	21.3914	147	21.3914	73	21.3914	38	21.3914	32	21.3914	31	21.3914	37	21.3914	95	21.3914	94	21.3914	74	21.3914	86	21.3914	86	21.3914	94	21.3914	108	21.3914	70	21.3914	77	21.3914	102	21.3914	83
24.4113	37	21.4113	97	21.4113	73	21.4113	86	21.4113	80	21.4113	86	21.4113	73	21.4113	110	21.4113	132	21.4113	98	21.4113	33	21.4113	43	21.4113	45	21.4113	38	21.4113	75	21.4113	83	21.4113	79	21.4113	92	21.4113	76	21.4113	110	21.4113	100	21.4113	92	21.4113	72	21.4113	93	21.4113	105
24.4311	36	21.4311	77	21.4311	98	21.4311	86	21.4311	74	21.4311	85	21.4311	89	21.4311	118	21.4311	134	21.4311	89	21.4311	31	21.4311	41	21.4311	37	21.4311	30	21.4311	86	21.4311	75	21.4311	59	21.4311	79	21.4311	89	21.4311	84	21.4311	97	21.4311	77	21.4311	83	21.4311	106	21.4311	75
24.451	36	21.451	86	21.451	104	21.451	102	21.451	84	21.451	118	21.451	97	21.451	130	21.451	145	21.451	73	21.451	37	21.451	24	21.451	26	21.451	36	21.451	86	21.451	74	21.451	60	21.451	92	21.451	75	21.451	89	21.451	88	21.451	97	21.451	79	21.451	117	21.451	74
24.4709	38	21.4709	90	21.4709	94	21.4709	101	21.4709	89	21.4709	82	21.4709	91	21.4709	107	21.4709	139	21.4709	81	21.4709	38	21.4709	42	21.4709	41	21.4709	24	21.4709	87	21.4709	99	21.4709	74	21.4709	83	21.4709	96	21.4709	93	21.4709	95	21.4709	91	21.4709	77	21.4709	86	21.4709	77
24.4908	34	21.4908	72	21.4908	99	21.4908	84	21.4908	57	21.4908	90	21.4908	75	21.4908	102	21.4908	120	21.4908	73	21.4908	22	21.4908	28	21.4908	45	21.4908	44	21.4908	65	21.4908	83	21.4908	60	21.4908	81	21.4908	74	21.4908	77	21.4908	78	21.4908	88	21.4908	77	21.4908	97	21.4908	82
24.5106	38	21.5106	77	21.5106	111	21.5106	94	21.5106	55	21.5106	84	21.5106	92	21.5106	114	21.5106	130	21.5106	79	21.5106	32	21.5106	38	21.5106	42	21.5106	46	21.5106	93	21.5106	76	21.5106	68	21.5106	93	21.5106	81	21.5106	89	21.5106	94	21.5106	89	21.5106	66	21.5106	108	21.5106	91
24.5305	35	21.5305	75	21.5305	70	21.5305	73	21.5305	58	21.5305	84	21.5305	98	21.5305	120	21.5305	142	21.5305	88	21.5305	36	21.5305	28	21.5305	50	21.5305	37	21.5305	91	21.5305	90	21.5305	65	21.5305	78	21.5305	84	21.5305	86	21.5305	95	21.5305	77	21.5305	99	21.5305	95	21.5305	87
24.5504	30	21.5504	85	21.5504	85	21.5504	82	21.5504	66	21.5504	111	21.5504	107	21.5504	125	21.5504	157	21.5504	75	21.5504	39	21.5504	46	21.5504	29	21.5504	27	21.5504	79	21.5504	85	21.5504	71	21.5504	116	21.5504	84	21.5504	92	21.5504	95	21.5504	86	21.5504	100	21.5504	91	21.5504	88
24.5703	38	21.5703	99	21.5703	99	21.5703	92	21.5703	65	21.5703	95	21.5703	94	21.5703	124	21.5703	144	21.5703	78	21.5703	40	21.5703	43	21.5703	24	21.5703	31	21.5703	81	21.5703	94	21.5703	70	21.5703	96	21.5703	84	21.5703	81	21.5703	87	21.5703	76	21.5703	67	21.5703	109	21.5703	77
24.5901	45	21.5901	89	21.5901	78	21.5901	81	21.5901	67	21.5901	87	21.5901	85	21.5901	122	21.5901	147	21.5901	83	21.5901	36	21.5901	36	21.5901	41	21.5901	27	21.5901	81	21.5901	78	21.5901	56	21.5901	85	21.5901	100	21.5901	82	21.5901	92	21.5901	69	21.5901	68	21.5901	93	21.5901	82
24.61	53	21.61	74	21.61	81	21.61	93	21.61	80	21.61	93	21.61	86	21.61	131	21.61	140	21.61	81	21.61	28	21.61	30	21.61	37	21.61	49	21.61	95	21.61	95	21.61	74	21.61	84	21.61	66	21.61	90	21.61	113	21.61	90	21.61	74	21.61	91	21.61	78
24.6299	33	21.6299	95	21.6299	80	21.6299	81	21.6299	67	21.6299	76	21.6299	90	21.6299	118	21.6299	147	21.6299	67	21.6299	34	21.6299	44	21.6299	35	21.6299	36	21.6299	87	21.6299	74	21.6299	78	21.6299	87	21.6299	87	21.6299	76	21.6299	87	21.6299	75	21.6299	81	21.6299	84	21.6299	86
24.6498	42	21.6498	91	21.6498	81	21.6498	83	21.6498	70	21.6498	104	21.6498	83	21.6498	123	21.6498	136	21.6498	79	21.6498	41	21.6498	39	21.6498	45	21.6498	32	21.6498	84	21.6498	84	21.6498	68	21.6498	89	21.6498	83	21.6498	75	21.6498	92	21.6498	77	21.6498	79	21.6498	111	21.6498	80
24.6696	34	21.6696	86	21.6696	74	21.6696	89	21.6696	60	21.6696	100	21.6696	102	21.6696	130	21.6696	133	21.6696	77	21.6696	43	21.6696	45	21.6696	24	21.6696	30	21.6696	82	21.6696	80	21.6696	59	21.6696	81	21.6696	76	21.6696	79	21.6696	75	21.6696	77	21.6696	87	21.6696	88	21.6696	70
24.6895	41	21.6895	97	21.6895	88	21.6895	83	21.6895	60	21.6895	91	21.6895	84	21.6895	106	21.6895	139	21.6895	87	21.6895	37	21.6895	33	21.6895	41	21.6895	40	21.6895	85	21.6895	79	21.6895	70	21.6895	75	21.6895	93	21.6895	84	21.6895	97	21.6895	86	21.6895	69	21.6895	110	21.6895	79
24.7094	28	21.7094	87	21.7094	94	21.7094	67	21.7094	73	21.7094	91	21.7094	98	21.7094	108	21.7094	154	21.7094	75	21.7094	37	21.7094	40	21.7094	43	21.7094	28	21.7094	84	21.7094	102	21.7094	71	21.7094	80	21.7094	78	21.7094	79	21.7094	96	21.7094	100	21.7094	81	21.7094	99	21.7094	82
24.7293	28	21.7293	76	21.7293	91	21.7293	75	21.7293	70	21.7293	73	21.7293	94	21.7293	137	21.7293	153	21.7293	63	21.7293	39	21.7293	40	21.7293	43	21.7293	38	21.7293	82	21.7293	95	21.7293	68	21.7293	98	21.7293	80	21.7293	93	21.7293	109	21.7293	73	21.7293	86	21.7293	100	21.7293	92
24.7491	47	21.7491	76	21.7491	82	21.7491	86	21.7491	67	21.7491	94	21.7491	99	21.7491	126	21.7491	131	21.7491	85	21.7491	35	21.7491	23	21.7491	37	21.7491	46	21.7491	78	21.7491	90	21.7491	68	21.7491	81	21.7491	74	21.7491	94	21.7491	84	21.7491	84	21.7491	67	21.7491	79	21.7491	82
24.769	34	21.769	80	21.769	92	21.769	85	21.769	56	21.769	107	21.769	97	21.769	122	21.769	148	21.769	84	21.769	25	21.769	29	21.769	40	21.769	27	21.769	89	21.769	65	21.769	45	21.769	74	21.769	89	21.769	73	21.769	93	21.769	76	21.769	70	21.769	81	21.769	86
24.7889	42	21.7889	87	21.7889	102	21.7889	96	21.7889	65	21.7889	85	21.7889	108	21.7889	112	21.7889	133	21.7889	84	21.7889	34	21.7889	36	21.7889	39	21.7889	32	21.7889	81	21.7889	80	21.7889	73	21.7889	74	21.7889	82	21.7889	80	21.7889	99	21.7889	75	21.7889	80	21.7889	99	21.7889	90
24.8088	32	21.8088	89	21.8088	88	21.8088	80	21.8088	95	21.8088	85	21.8088	97	21.8088	97	21.8088	158	21.8088	73	21.8088	26	21.8088	45	21.8088	40	21.8088	35	21.8088	83	21.8088	95	21.8088	70	21.8088	83	21.8088	95	21.8088	94	21.8088	81	21.8088	87	21.8088	71	21.8088	93	21.8088	78
24.8286	37	21.8286	83	21.8286	94	21.8286	82	21.8286	77	21.8286	89	21.8286	91	21.8286	122	21.8286	148	21.8286	82	21.8286	28	21.8286	39	21.8286	42	21.8286	18	21.8286	87	21.8286	90	21.8286	77	21.8286	79	21.8286	82	21.8286	61	21.8286	91	21.8286	90	21.8286	73	21.8286	120	21.8286	97
24.8485	39	21.8485	90	21.8485	83	21.8485	73	21.8485	85	21.8485	115	21.8485	109	21.8485	105	21.8485	154	21.8485	82	21.8485	38	21.8485	37	21.8485	33	21.8485	26	21.8485	82	21.8485	87	21.8485	74	21.8485	74	21.8485	73	21.8485	80	21.8485	100	21.8485	92	21.8485	71	21.8485	85	21.8485	79
24.8684	32	21.8684	92	21.8684	102	21.8684	83	21.8684	78	21.8684	95	21.8684	99	21.8684	122	21.8684	150	21.8684	83	21.8684	36	21.8684	47	21.8684	26	21.8684	32	21.8684	89	21.8684	84	21.8684	53	21.8684	82	21.8684	100	21.8684	83	21.8684	83	21.8684	84	21.8684	70	21.8684	97	21.8684	92
24.8883	35	21.8883	95	21.8883	83	21.8883	75	21.8883	68	21.8883	90	21.8883	97	21.8883	132	21.8883	142	21.8883	81	21.8883	41	21.8883	29	21.8883	35	21.8883	40	21.8883	82	21.8883	85	21.8883	81	21.8883	82	21.8883	83	21.8883	90	21.8883	99	21.8883	87	21.8883	79	21.8883	109	21.8883	88
24.9081	29	21.9081	86	21.9081	84	21.9081	88	21.9081	72	21.9081	82	21.9081	87	21.9081	108	21.9081	153	21.9081	73	21.9081	33	21.9081	37	21.9081	30	21.9081	38	21.9081	88	21.9081	84	21.9081	80	21.9081	70	21.9081	85	21.9081	88	21.9081	83	21.9081	85	21.9081	73	21.9081	94	21.9081	79
24.928	39	21.928	86	21.928	93	21.928	81	21.928	65	21.928	98	21.928	94	21.928	94	21.928	143	21.928	75	21.928	42	21.928	28	21.928	35	21.928	39	21.928	79	21.928	94	21.928	60	21.928	68	21.928	77	21.928	88	21.928	78	21.928	91	21.928	77	21.928	107	21.928	103
24.9479	27	21.9479	77	21.9479	80	21.9479	85	21.9479	74	21.9479	97	21.9479	102	21.9479	127	21.9479	149	21.9479	81	21.9479	40	21.9479	41	21.9479	35	21.9479	29	21.9479	63	21.9479	88	21.9479	89	21.9479	89	21.9479	89	21.9479	75	21.9479	89	21.9479	69	21.9479	72	21.9479	116	21.9479	89
24.9678	42	21.9678	92	21.9678	75	21.9678	75	21.9678	65	21.9678	81	21.9678	81	21.9678	108	21.9678	125	21.9678	79	21.9678	32	21.9678	36	21.9678	35	21.9678	33	21.9678	71	21.9678	81	21.9678	75	21.9678	77	21.9678	81	21.9678	75	21.9678	93	21.9678	98	21.9678	69	21.9678	94	21.9678	88
24.9876	46	21.9876	74	21.9876	82	21.9876	81	21.9876	63	21.9876	97	21.9876	118	21.9876	124	21.9876	150	21.9876	89	21.9876	30	21.9876	33	21.9876	23	21.9876	43	21.9876	72	21.9876	84	21.9876	67	21.9876	70	21.9876	82	21.9876	79	21.9876	117	21.9876	95	21.9876	76	21.9876	92	21.9876	82
25.0075	33	22.0075	76	22.0075	104	22.0075	82	22.0075	74	22.0075	81	22.0075	99	22.0075	102	22.0075	135	22.0075	72	22.0075	36	22.0075	36	22.0075	31	22.0075	27	22.0075	86	22.0075	104	22.0075	69	22.0075	70	22.0075	76	22.0075	98	22.0075	91	22.0075	86	22.0075	72	22.0075	81	22.0075	86
25.0274	38	22.0274	91	22.0274	70	22.0274	84	22.0274	71	22.0274	89	22.0274	82	22.0274	122	22.0274	148	22.0274	61	22.0274	28	22.0274	33	22.0274	47	22.0274	31	22.0274	98	22.0274	99	22.0274	53	22.0274	78	22.0274	87	22.0274	87	22.0274	95	22.0274	91	22.0274	69	22.0274	101	22.0274	78
25.0473	34	22.0473	78	22.0473	84	22.0473	82	22.0473	70	22.0473	90	22.0473	84	22.0473	118	22.0473	152	22.0473	69	22.0473	30	22.0473	36	22.0473	30	22.0473	30	22.0473	96	22.0473	85	22.0473	86	22.0473	76	22.0473	79	22.0473	80	22.0473	81	22.0473	73	22.0473	66	22.0473	91	22.0473	69
25.0672	38	22.0672	78	22.0672	77	22.0672	89	22.0672	72	22.0672	96	22.0672	112	22.0672	131	22.0672	160	22.0672	93	22.0672	42	22.0672	36	22.0672	30	22.0672	29	22.0672	71	22.0672	86	22.0672	74	22.0672	71	22.0672	87	22.0672	67	22.0672	97	22.0672	83	22.0672	78	22.0672	100	22.0672	90
25.087	31	22.087	84	22.087	95	22.087	94	22.087	62	22.087	108	22.087	83	22.087	110	22.087	140	22.087	78	22.087	31	22.087	29	22.087	34	22.087	27	22.087	88	22.087	84	22.087	54	22.087	62	22.087	64	22.087	87	22.087	88	22.087	90	22.087	76	22.087	105	22.087	100
25.1069	33	22.1069	107	22.1069	86	22.1069	87	22.1069	54	22.1069	75	22.1069	92	22.1069	113	22.1069	157	22.1069	70	22.1069	40	22.1069	34	22.1069	36	22.1069	34	22.1069	82	22.1069	83	22.1069	57	22.1069	90	22.1069	82	22.1069	89	22.1069	79	22.1069	84	22.1069	78	22.1069	86	22.1069	88
25.1268	40	22.1268	80	22.1268	91	22.1268	83	22.1268	56	22.1268	93	22.1268	99	22.1268	112	22.1268	153	22.1268	95	22.1268	34	22.1268	36	22.1268	28	22.1268	29	22.1268	90	22.1268	86	22.1268	53	22.1268	83	22.1268	86	22.1268	95	22.1268	92	22.1268	71	22.1268	80	22.1268	112	22.1268	84
25.1467	32	22.1467	95	22.1467	84	22.1467	96	22.1467	47	22.1467	79	22.1467	90	22.1467	103	22.1467	151	22.1467	77	22.1467	36	22.1467	32	22.1467	33	22.1467	24	22.1467	98	22.1467	88	22.1467	54	22.1467	90	22.1467	77	22.1467	81	22.1467	89	22.1467	66	22.1467	85	22.1467	89	22.1467	101
25.1665	32	22.1665	120	22.1665	84	22.1665	86	22.1665	63	22.1665	81	22.1665	97	22.1665	137	22.1665	156	22.1665	69	22.1665	26	22.1665	43	22.1665	40	22.1665	29	22.1665	78	22.1665	88	22.1665	71	22.1665	78	22.1665	88	22.1665	68	22.1665	89	22.1665	73	22.1665	73	22.1665	100	22.1665	93
25.1864	25	22.1864	73	22.1864	90	22.1864	94	22.1864	64	22.1864	104	22.1864	104	22.1864	101	22.1864	146	22.1864	79	22.1864	49	22.1864	40	22.1864	40	22.1864	34	22.1864	85	22.1864	72	22.1864	66	22.1864	66	22.1864	71	22.1864	87	22.1864	90	22.1864	71	22.1864	97	22.1864	100	22.1864	97
25.2063	37	22.2063	80	22.2063	70	22.2063	93	22.2063	77	22.2063	97	22.2063	81	22.2063	101	22.2063	143	22.2063	83	22.2063	51	22.2063	34	22.2063	37	22.2063	38	22.2063	82	22.2063	87	22.2063	55	22.2063	75	22.2063	91	22.2063	75	22.2063	102	22.2063	96	22.2063	68	22.2063	99	22.2063	80
25.2262	36	22.2262	97	22.2262	90	22.2262	94	22.2262	66	22.2262	103	22.2262	86	22.2262	119	22.2262	150	22.2262	78	22.2262	37	22.2262	36	22.2262	41	22.2262	28	22.2262	77	22.2262	92	22.2262	82	22.2262	81	22.2262	100	22.2262	77	22.2262	90	22.2262	82	22.2262	72	22.2262	91	22.2262	81
25.246	43	22.246	83	22.246	78	22.246	94	22.246	57	22.246	75	22.246	74	22.246	93	22.246	154	22.246	64	22.246	43	22.246	27	22.246	26	22.246	30	22.246	78	22.246	94	22.246	58	22.246	88	22.246	73	22.246	82	22.246	91	22.246	85	22.246	57	22.246	103	22.246	96
25.2659	29	22.2659	87	22.2659	70	22.2659	90	22.2659	71	22.2659	86	22.2659	95	22.2659	105	22.2659	131	22.2659	78	22.2659	28	22.2659	41	22.2659	34	22.2659	28	22.2659	88	22.2659	99	22.2659	71	22.2659	77	22.2659	79	22.2659	76	22.2659	93	22.2659	80	22.2659	75	22.2659	85	22.2659	77
25.2858	35	22.2858	77	22.2858	80	22.2858	77	22.2858	66	22.2858	100	22.2858	97	22.2858	112	22.2858	145	22.2858	88	22.2858	28	22.2858	27	22.2858	28	22.2858	26	22.2858	88	22.2858	78	22.2858	71	22.2858	75	22.2858	87	22.2858	80	22.2858	95	22.2858	76	22.2858	78	22.2858	104	22.2858	90
25.3057	31	22.3057	71	22.3057	95	22.3057	80	22.3057	70	22.3057	92	22.3057	94	22.3057	127	22.3057	148	22.3057	75	22.3057	29	22.3057	28	22.3057	40	22.3057	38	22.3057	70	22.3057	77	22.3057	73	22.3057	70	22.3057	77	22.3057	80	22.3057	90	22.3057	68	22.3057	71	22.3057	103	22.3057	78
25.3255	50	22.3255	98	22.3255	86	22.3255	91	22.3255	67	22.3255	82	22.3255	97	22.3255	125	22.3255	145	22.3255	74	22.3255	36	22.3255	35	22.3255	28	22.3255	28	22.3255	72	22.3255	88	22.3255	55	22.3255	72	22.3255	82	22.3255	80	22.3255	88	22.3255	85	22.3255	89	22.3255	96	22.3255	67
25.3454	38	22.3454	90	22.3454	81	22.3454	80	22.3454	56	22.3454	74	22.3454	74	22.3454	93	22.3454	166	22.3454	78	22.3454	30	22.3454	43	22.3454	39	22.3454	35	22.3454	81	22.3454	68	22.3454	55	22.3454	77	22.3454	83	22.3454	92	22.3454	102	22.3454	77	22.3454	75	22.3454	115	22.3454	67
25.3653	34	22.3653	79	22.3653	76	22.3653	74	22.3653	74	22.3653	80	22.3653	77	22.3653	132	22.3653	165	22.3653	75	22.3653	31	22.3653	41	22.3653	29	22.3653	38	22.3653	97	22.3653	77	22.3653	66	22.3653	76	22.3653	90	22.3653	88	22.3653	91	22.3653	90	22.3653	65	22.3653	93	22.3653	70
25.3852	36	22.3852	83	22.3852	80	22.3852	81	22.3852	59	22.3852	88	22.3852	78	22.3852	111	22.3852	152	22.3852	78	22.3852	44	22.3852	42	22.3852	37	22.3852	29	22.3852	62	22.3852	93	22.3852	62	22.3852	93	22.3852	90	22.3852	78	22.3852	89	22.3852	80	22.3852	61	22.3852	88	22.3852	80
25.405	43	22.405	70	22.405	77	22.405	77	22.405	80	22.405	73	22.405	101	22.405	116	22.405	116	22.405	78	22.405	39	22.405	37	22.405	33	22.405	29	22.405	76	22.405	80	22.405	64	22.405	86	22.405	64	22.405	74	22.405	90	22.405	80	22.405	92	22.405	87	22.405	91
25.4249	37	22.4249	90	22.4249	66	22.4249	90	22.4249	70	22.4249	79	22.4249	83	22.4249	124	22.4249	144	22.4249	78	22.4249	34	22.4249	42	22.4249	34	22.4249	40	22.4249	80	22.4249	75	22.4249	71	22.4249	84	22.4249	72	22.4249	86	22.4249	90	22.4249	69	22.4249	72	22.4249	114	22.4249	85
25.4448	29	22.4448	90	22.4448	62	22.4448	80	22.4448	78	22.4448	88	22.4448	78	22.4448	111	22.4448	139	22.4448	83	22.4448	37	22.4448	24	22.4448	24	22.4448	39	22.4448	77	22.4448	87	22.4448	56	22.4448	77	22.4448	79	22.4448	88	22.4448	79	22.4448	69	22.4448	78	22.4448	95	22.4448	82
25.4647	35	22.4647	89	22.4647	88	22.4647	84	22.4647	75	22.4647	84	22.4647	80	22.4647	110	22.4647	133	22.4647	77	22.4647	35	22.4647	35	22.4647	36	22.4647	28	22.4647	103	22.4647	82	22.4647	69	22.4647	80	22.4647	89	22.4647	83	22.4647	87	22.4647	59	22.4647	79	22.4647	89	22.4647	87
25.4845	40	22.4845	84	22.4845	77	22.4845	82	22.4845	61	22.4845	83	22.4845	91	22.4845	100	22.4845	149	22.4845	79	22.4845	41	22.4845	34	22.4845	35	22.4845	27	22.4845	78	22.4845	85	22.4845	59	22.4845	77	22.4845	92	22.4845	80	22.4845	71	22.4845	80	22.4845	76	22.4845	103	22.4845	84
25.5044	37	22.5044	70	22.5044	77	22.5044	69	22.5044	68	22.5044	79	22.5044	69	22.5044	97	22.5044	129	22.5044	98	22.5044	28	22.5044	28	22.5044	30	22.5044	41	22.5044	85	22.5044	68	22.5044	56	22.5044	68	22.5044	92	22.5044	88	22.5044	81	22.5044	82	22.5044	92	22.5044	99	22.5044	92
25.5243	53	22.5243	70	22.5243	77	22.5243	67	22.5243	64	22.5243	81	22.5243	87	22.5243	102	22.5243	145	22.5243	86	22.5243	41	22.5243	30	22.5243	39	22.5243	31	22.5243	77	22.5243	75	22.5243	75	22.5243	69	22.5243	78	22.5243	78	22.5243	83	22.5243	71	22.5243	76	22.5243	79	22.5243	81
25.5442	50	22.5442	87	22.5442	100	22.5442	88	22.5442	59	22.5442	93	22.5442	104	22.5442	101	22.5442	138	22.5442	57	22.5442	43	22.5442	30	22.5442	34	22.5442	40	22.5442	81	22.5442	77	22.5442	76	22.5442	87	22.5442	90	22.5442	87	22.5442	78	22.5442	70	22.5442	71	22.5442	104	22.5442	104
25.564	46	22.564	63	22.564	78	22.564	87	22.564	62	22.564	88	22.564	88	22.564	113	22.564	173	22.564	68	22.564	45	22.564	37	22.564	23	22.564	30	22.564	72	22.564	78	22.564	75	22.564	90	22.564	77	22.564	77	22.564	68	22.564	78	22.564	88	22.564	91	22.564	81
25.5839	47	22.5839	74	22.5839	79	22.5839	87	22.5839	71	22.5839	87	22.5839	81	22.5839	124	22.5839	144	22.5839	73	22.5839	36	22.5839	28	22.5839	41	22.5839	33	22.5839	74	22.5839	78	22.5839	68	22.5839	74	22.5839	85	22.5839	83	22.5839	74	22.5839	98	22.5839	72	22.5839	81	22.5839	77
25.6038	33	22.6038	73	22.6038	73	22.6038	75	22.6038	71	22.6038	81	22.6038	89	22.6038	109	22.6038	140	22.6038	84	22.6038	31	22.6038	49	22.6038	38	22.6038	33	22.6038	93	22.6038	71	22.6038	80	22.6038	88	22.6038	86	22.6038	92	22.6038	85	22.6038	62	22.6038	93	22.6038	107	22.6038	77
25.6237	35	22.6237	81	22.6237	84	22.6237	65	22.6237	64	22.6237	84	22.6237	88	22.6237	116	22.6237	151	22.6237	77	22.6237	23	22.6237	38	22.6237	33	22.6237	34	22.6237	78	22.6237	96	22.6237	70	22.6237	79	22.6237	99	22.6237	76	22.6237	92	22.6237	81	22.6237	76	22.6237	69	22.6237	87
25.6435	35	22.6435	76	22.6435	89	22.6435	74	22.6435	59	22.6435	80	22.6435	64	22.6435	96	22.6435	153	22.6435	75	22.6435	32	22.6435	27	22.6435	31	22.6435	31	22.6435	77	22.6435	80	22.6435	69	22.6435	83	22.6435	87	22.6435	86	22.6435	80	22.6435	77	22.6435	61	22.6435	93	22.6435	75
25.6634	37	22.6634	91	22.6634	77	22.6634	96	22.6634	75	22.6634	85	22.6634	89	22.6634	102	22.6634	136	22.6634	80	22.6634	31	22.6634	36	22.6634	31	22.6634	31	22.6634	84	22.6634	83	22.6634	57	22.6634	106	22.6634	90	22.6634	84	22.6634	90	22.6634	68	22.6634	92	22.6634	90	22.6634	76
25.6833	33	22.6833	94	22.6833	76	22.6833	79	22.6833	69	22.6833	88	22.6833	93	22.6833	125	22.6833	141	22.6833	72	22.6833	31	22.6833	37	22.6833	35	22.6833	32	22.6833	79	22.6833	92	22.6833	69	22.6833	67	22.6833	85	22.6833	79	22.6833	76	22.6833	80	22.6833	79	22.6833	106	22.6833	96
25.7032	22	22.7032	81	22.7032	73	22.7032	80	22.7032	82	22.7032	77	22.7032	98	22.7032	93	22.7032	130	22.7032	70	22.7032	37	22.7032	40	22.7032	39	22.7032	36	22.7032	95	22.7032	81	22.7032	64	22.7032	79	22.7032	85	22.7032	79	22.7032	89	22.7032	58	22.7032	93	22.7032	92	22.7032	85
25.723	29	22.723	89	22.723	73	22.723	94	22.723	65	22.723	81	22.723	83	22.723	101	22.723	122	22.723	83	22.723	42	22.723	46	22.723	44	22.723	35	22.723	72	22.723	69	22.723	60	22.723	74	22.723	90	22.723	88	22.723	101	22.723	79	22.723	73	22.723	95	22.723	79
25.7429	48	22.7429	73	22.7429	85	22.7429	71	22.7429	88	22.7429	83	22.7429	86	22.7429	108	22.7429	133	22.7429	81	22.7429	39	22.7429	37	22.7429	35	22.7429	29	22.7429	80	22.7429	70	22.7429	63	22.7429	58	22.7429	79	22.7429	74	22.7429	78	22.7429	78	22.7429	91	22.7429	106	22.7429	87
25.7628	26	22.7628	78	22.7628	84	22.7628	77	22.7628	79	22.7628	82	22.7628	76	22.7628	96	22.7628	140	22.7628	84	22.7628	37	22.7628	37	22.7628	28	22.7628	44	22.7628	79	22.7628	90	22.7628	81	22.7628	78	22.7628	91	22.7628	72	22.7628	112	22.7628	99	22.7628	71	22.7628	93	22.7628	81
25.7827	37	22.7827	80	22.7827	84	22.7827	92	22.7827	72	22.7827	86	22.7827	88	22.7827	101	22.7827	127	22.7827	59	22.7827	40	22.7827	33	22.7827	34	22.7827	37	22.7827	64	22.7827	86	22.7827	68	22.7827	75	22.7827	83	22.7827	104	22.7827	105	22.7827	90	22.7827	63	22.7827	100	22.7827	95
25.8025	32	22.8025	87	22.8025	74	22.8025	70	22.8025	68	22.8025	99	22.8025	95	22.8025	121	22.8025	139	22.8025	74	22.8025	39	22.8025	35	22.8025	30	22.8025	29	22.8025	84	22.8025	78	22.8025	71	22.8025	72	22.8025	80	22.8025	80	22.8025	93	22.8025	98	22.8025	68	22.8025	82	22.8025	80
25.8224	21	22.8224	84	22.8224	83	22.8224	80	22.8224	62	22.8224	72	22.8224	91	22.8224	98	22.8224	125	22.8224	70	22.8224	32	22.8224	31	22.8224	32	22.8224	25	22.8224	86	22.8224	82	22.8224	72	22.8224	71	22.8224	90	22.8224	74	22.8224	90	22.8224	80	22.8224	79	22.8224	103	22.8224	72
25.8423	32	22.8423	89	22.8423	79	22.8423	84	22.8423	58	22.8423	92	22.8423	72	22.8423	104	22.8423	118	22.8423	77	22.8423	28	22.8423	43	22.8423	37	22.8423	32	22.8423	95	22.8423	74	22.8423	69	22.8423	80	22.8423	78	22.8423	89	22.8423	82	22.8423	99	22.8423	88	22.8423	100	22.8423	88
25.8622	42	22.8622	88	22.8622	86	22.8622	80	22.8622	51	22.8622	103	22.8622	77	22.8622	103	22.8622	131	22.8622	68	22.8622	32	22.8622	36	22.8622	35	22.8622	33	22.8622	72	22.8622	77	22.8622	86	22.8622	89	22.8622	70	22.8622	92	22.8622	76	22.8622	89	22.8622	72	22.8622	90	22.8622	90
25.882	31	22.882	81	22.882	78	22.882	79	22.882	54	22.882	104	22.882	70	22.882	87	22.882	141	22.882	82	22.882	35	22.882	28	22.882	36	22.882	26	22.882	73	22.882	80	22.882	68	22.882	78	22.882	77	22.882	80	22.882	96	22.882	83	22.882	74	22.882	105	22.882	97
25.9019	29	22.9019	77	22.9019	79	22.9019	78	22.9019	61	22.9019	105	22.9019	79	22.9019	107	22.9019	124	22.9019	69	22.9019	32	22.9019	37	22.9019	34	22.9019	27	22.9019	69	22.9019	69	22.9019	71	22.9019	76	22.9019	95	22.9019	101	22.9019	96	22.9019	88	22.9019	69	22.9019	92	22.9019	75
25.9218	39	22.9218	81	22.9218	81	22.9218	77	22.9218	51	22.9218	88	22.9218	84	22.9218	104	22.9218	130	22.9218	60	22.9218	28	22.9218	40	22.9218	29	22.9218	29	22.9218	74	22.9218	74	22.9218	56	22.9218	79	22.9218	90	22.9218	80	22.9218	74	22.9218	70	22.9218	93	22.9218	83	22.9218	68
25.9417	33	22.9417	74	22.9417	84	22.9417	105	22.9417	57	22.9417	100	22.9417	76	22.9417	102	22.9417	116	22.9417	80	22.9417	26	22.9417	40	22.9417	39	22.9417	32	22.9417	84	22.9417	98	22.9417	62	22.9417	77	22.9417	95	22.9417	91	22.9417	75	22.9417	78	22.9417	61	22.9417	88	22.9417	79
25.9615	24	22.9615	84	22.9615	88	22.9615	83	22.9615	65	22.9615	99	22.9615	88	22.9615	84	22.9615	110	22.9615	81	22.9615	31	22.9615	40	22.9615	24	22.9615	33	22.9615	73	22.9615	68	22.9615	65	22.9615	80	22.9615	100	22.9615	82	22.9615	91	22.9615	74	22.9615	74	22.9615	99	22.9615	87
25.9814	39	22.9814	84	22.9814	77	22.9814	75	22.9814	67	22.9814	96	22.9814	83	22.9814	118	22.9814	143	22.9814	78	22.9814	38	22.9814	39	22.9814	41	22.9814	31	22.9814	79	22.9814	88	22.9814	67	22.9814	72	22.9814	61	22.9814	66	22.9814	90	22.9814	88	22.9814	68	22.9814	100	22.9814	69
26.0013	28	23.0013	65	23.0013	76	23.0013	85	23.0013	68	23.0013	72	23.0013	83	23.0013	90	23.0013	137	23.0013	73	23.0013	30	23.0013	34	23.0013	34	23.0013	29	23.0013	77	23.0013	78	23.0013	58	23.0013	83	23.0013	86	23.0013	86	23.0013	75	23.0013	77	23.0013	65	23.0013	94	23.0013	72
26.0212	41	23.0212	81	23.0212	70	23.0212	76	23.0212	58	23.0212	88	23.0212	69	23.0212	114	23.0212	127	23.0212	86	23.0212	22	23.0212	38	23.0212	29	23.0212	24	23.0212	68	23.0212	72	23.0212	84	23.0212	79	23.0212	63	23.0212	81	23.0212	65	23.0212	85	23.0212	71	23.0212	93	23.0212	81
26.0411	17	23.0411	88	23.0411	83	23.0411	87	23.0411	67	23.0411	90	23.0411	82	23.0411	103	23.0411	132	23.0411	72	23.0411	31	23.0411	31	23.0411	34	23.0411	29	23.0411	75	23.0411	91	23.0411	64	23.0411	77	23.0411	100	23.0411	62	23.0411	80	23.0411	91	23.0411	65	23.0411	87	23.0411	84
26.0609	34	23.0609	97	23.0609	72	23.0609	74	23.0609	69	23.0609	90	23.0609	84	23.0609	89	23.0609	150	23.0609	84	23.0609	30	23.0609	29	23.0609	45	23.0609	33	23.0609	73	23.0609	70	23.0609	66	23.0609	65	23.0609	62	23.0609	84	23.0609	73	23.0609	86	23.0609	76	23.0609	101	23.0609	93
26.0808	35	23.0808	68	23.0808	69	23.0808	81	23.0808	69	23.0808	81	23.0808	86	23.0808	99	23.0808	118	23.0808	86	23.0808	34	23.0808	36	23.0808	30	23.0808	35	23.0808	74	23.0808	69	23.0808	60	23.0808	79	23.0808	68	23.0808	94	23.0808	71	23.0808	85	23.0808	78	23.0808	90	23.0808	77
26.1007	34	23.1007	91	23.1007	84	23.1007	82	23.1007	65	23.1007	71	23.1007	88	23.1007	93	23.1007	116	23.1007	79	23.1007	32	23.1007	43	23.1007	30	23.1007	45	23.1007	75	23.1007	65	23.1007	71	23.1007	64	23.1007	85	23.1007	91	23.1007	89	23.1007	79	23.1007	87	23.1007	100	23.1007	78
26.1206	32	23.1206	97	23.1206	71	23.1206	68	23.1206	67	23.1206	90	23.1206	71	23.1206	107	23.1206	126	23.1206	88	23.1206	42	23.1206	31	23.1206	37	23.1206	44	23.1206	75	23.1206	88	23.1206	76	23.1206	80	23.1206	72	23.1206	73	23.1206	95	23.1206	84	23.1206	80	23.1206	104	23.1206	93
26.1404	26	23.1404	83	23.1404	78	23.1404	84	23.1404	59	23.1404	75	23.1404	78	23.1404	92	23.1404	143	23.1404	66	23.1404	30	23.1404	33	23.1404	40	23.1404	24	23.1404	85	23.1404	76	23.1404	75	23.1404	69	23.1404	68	23.1404	82	23.1404	81	23.1404	72	23.1404	68	23.1404	93	23.1404	85
26.1603	37	23.1603	65	23.1603	86	23.1603	76	23.1603	64	23.1603	70	23.1603	72	23.1603	66	23.1603	121	23.1603	81	23.1603	31	23.1603	34	23.1603	31	23.1603	27	23.1603	87	23.1603	83	23.1603	62	23.1603	72	23.1603	74	23.1603	82	23.1603	75	23.1603	69	23.1603	77	23.1603	102	23.1603	93
26.1802	24	23.1802	81	23.1802	80	23.1802	69	23.1802	62	23.1802	88	23.1802	79	23.1802	105	23.1802	99	23.1802	73	23.1802	32	23.1802	25	23.1802	35	23.1802	26	23.1802	71	23.1802	92	23.1802	72	23.1802	72	23.1802	86	23.1802	65	23.1802	84	23.1802	61	23.1802	66	23.1802	86	23.1802	84
26.2001	44	23.2001	78	23.2001	90	23.2001	89	23.2001	59	23.2001	88	23.2001	92	23.2001	106	23.2001	119	23.2001	78	23.2001	38	23.2001	38	23.2001	25	23.2001	34	23.2001	85	23.2001	86	23.2001	53	23.2001	74	23.2001	72	23.2001	83	23.2001	84	23.2001	72	23.2001	72	23.2001	90	23.2001	64
26.2199	31	23.2199	79	23.2199	86	23.2199	70	23.2199	67	23.2199	83	23.2199	81	23.2199	106	23.2199	114	23.2199	60	23.2199	39	23.2199	34	23.2199	42	23.2199	35	23.2199	76	23.2199	77	23.2199	62	23.2199	76	23.2199	63	23.2199	79	23.2199	93	23.2199	73	23.2199	72	23.2199	92	23.2199	83
26.2398	33	23.2398	80	23.2398	87	23.2398	78	23.2398	57	23.2398	85	23.2398	70	23.2398	102	23.2398	113	23.2398	74	23.2398	32	23.2398	25	23.2398	36	23.2398	37	23.2398	71	23.2398	81	23.2398	76	23.2398	59	23.2398	82	23.2398	71	23.2398	86	23.2398	65	23.2398	70	23.2398	79	23.2398	87
26.2597	36	23.2597	81	23.2597	77	23.2597	73	23.2597	66	23.2597	86	23.2597	93	23.2597	96	23.2597	114	23.2597	81	23.2597	31	23.2597	26	23.2597	31	23.2597	31	23.2597	82	23.2597	75	23.2597	63	23.2597	92	23.2597	83	23.2597	67	23.2597	84	23.2597	74	23.2597	78	23.2597	96	23.2597	73
26.2796	34	23.2796	79	23.2796	81	23.2796	81	23.2796	74	23.2796	103	23.2796	76	23.2796	89	23.2796	141	23.2796	83	23.2796	30	23.2796	28	23.2796	27	23.2796	34	23.2796	79	23.2796	79	23.2796	60	23.2796	70	23.2796	87	23.2796	67	23.2796	80	23.2796	74	23.2796	64	23.2796	101	23.2796	91
26.2994	24	23.2994	83	23.2994	88	23.2994	77	23.2994	58	23.2994	100	23.2994	74	23.2994	111	23.2994	125	23.2994	70	23.2994	22	23.2994	29	23.2994	31	23.2994	28	23.2994	83	23.2994	70	23.2994	73	23.2994	70	23.2994	77	23.2994	67	23.2994	66	23.2994	73	23.2994	76	23.2994	95	23.2994	90
26.3193	30	23.3193	97	23.3193	74	23.3193	77	23.3193	58	23.3193	83	23.3193	86	23.3193	113	23.3193	116	23.3193	77	23.3193	26	23.3193	27	23.3193	27	23.3193	31	23.3193	71	23.3193	83	23.3193	82	23.3193	65	23.3193	77	23.3193	78	23.3193	74	23.3193	69	23.3193	60	23.3193	92	23.3193	77
26.3392	32	23.3392	92	23.3392	83	23.3392	66	23.3392	58	23.3392	105	23.3392	90	23.3392	99	23.3392	116	23.3392	70	23.3392	25	23.3392	27	23.3392	27	23.3392	30	23.3392	78	23.3392	80	23.3392	60	23.3392	80	23.3392	65	23.3392	93	23.3392	87	23.3392	75	23.3392	74	23.3392	109	23.3392	80
26.3591	21	23.3591	70	23.3591	70	23.3591	71	23.3591	64	23.3591	100	23.3591	73	23.3591	102	23.3591	124	23.3591	69	23.3591	31	23.3591	39	23.3591	34	23.3591	23	23.3591	56	23.3591	77	23.3591	74	23.3591	67	23.3591	73	23.3591	71	23.3591	78	23.3591	82	23.3591	63	23.3591	102	23.3591	76
26.3789	23	23.3789	74	23.3789	68	23.3789	103	23.3789	65	23.3789	72	23.3789	79	23.3789	98	23.3789	131	23.3789	78	23.3789	31	23.3789	39	23.3789	37	23.3789	30	23.3789	86	23.3789	75	23.3789	71	23.3789	67	23.3789	84	23.3789	77	23.3789	78	23.3789	69	23.3789	66	23.3789	95	23.3789	89
26.3988	23	23.3988	64	23.3988	77	23.3988	62	23.3988	60	23.3988	71	23.3988	73	23.3988	95	23.3988	112	23.3988	60	23.3988	41	23.3988	31	23.3988	31	23.3988	37	23.3988	92	23.3988	61	23.3988	68	23.3988	75	23.3988	85	23.3988	70	23.3988	70	23.3988	68	23.3988	57	23.3988	95	23.3988	80
26.4187	31	23.4187	81	23.4187	63	23.4187	79	23.4187	61	23.4187	83	23.4187	95	23.4187	85	23.4187	136	23.4187	69	23.4187	29	23.4187	21	23.4187	45	23.4187	35	23.4187	83	23.4187	79	23.4187	61	23.4187	84	23.4187	74	23.4187	94	23.4187	79	23.4187	74	23.4187	62	23.4187	103	23.4187	80
26.4386	43	23.4386	68	23.4386	78	23.4386	92	23.4386	57	23.4386	79	23.4386	85	23.4386	98	23.4386	130	23.4386	72	23.4386	22	23.4386	30	23.4386	38	23.4386	35	23.4386	60	23.4386	71	23.4386	73	23.4386	72	23.4386	63	23.4386	93	23.4386	94	23.4386	73	23.4386	69	23.4386	82	23.4386	79
26.4584	33	23.4584	72	23.4584	90	23.4584	75	23.4584	55	23.4584	91	23.4584	89	23.4584	94	23.4584	115	23.4584	84	23.4584	42	23.4584	36	23.4584	31	23.4584	36	23.4584	90	23.4584	70	23.4584	68	23.4584	66	23.4584	80	23.4584	89	23.4584	63	23.4584	80	23.4584	63	23.4584	89	23.4584	72
26.4783	22	23.4783	75	23.4783	92	23.4783	68	23.4783	60	23.4783	85	23.4783	89	23.4783	104	23.4783	105	23.4783	73	23.4783	39	23.4783	27	23.4783	16	23.4783	36	23.4783	60	23.4783	83	23.4783	62	23.4783	59	23.4783	83	23.4783	69	23.4783	67	23.4783	69	23.4783	69	23.4783	96	23.4783	78
26.4982	31	23.4982	83	23.4982	71	23.4982	82	23.4982	57	23.4982	72	23.4982	96	23.4982	107	23.4982	120	23.4982	89	23.4982	34	23.4982	32	23.4982	38	23.4982	28	23.4982	71	23.4982	79	23.4982	68	23.4982	79	23.4982	84	23.4982	67	23.4982	68	23.4982	87	23.4982	61	23.4982	99	23.4982	66
26.5181	17	23.5181	73	23.5181	61	23.5181	104	23.5181	59	23.5181	74	23.5181	69	23.5181	97	23.5181	99	23.5181	76	23.5181	37	23.5181	23	23.5181	35	23.5181	38	23.5181	84	23.5181	88	23.5181	65	23.5181	65	23.5181	76	23.5181	82	23.5181	79	23.5181	65	23.5181	79	23.5181	101	23.5181	81
26.5379	23	23.5379	79	23.5379	88	23.5379	71	23.5379	82	23.5379	64	23.5379	93	23.5379	99	23.5379	101	23.5379	70	23.5379	29	23.5379	34	23.5379	32	23.5379	31	23.5379	64	23.5379	72	23.5379	70	23.5379	90	23.5379	91	23.5379	66	23.5379	82	23.5379	91	23.5379	76	23.5379	97	23.5379	66
26.5578	30	23.5578	72	23.5578	74	23.5578	81	23.5578	72	23.5578	83	23.5578	71	23.5578	91	23.5578	121	23.5578	66	23.5578	30	23.5578	23	23.5578	29	23.5578	28	23.5578	75	23.5578	84	23.5578	71	23.5578	78	23.5578	78	23.5578	69	23.5578	80	23.5578	76	23.5578	79	23.5578	102	23.5578	75
26.5777	20	23.5777	71	23.5777	78	23.5777	93	23.5777	74	23.5777	72	23.5777	84	23.5777	87	23.5777	105	23.5777	70	23.5777	42	23.5777	37	23.5777	33	23.5777	20	23.5777	75	23.5777	74	23.5777	53	23.5777	81	23.5777	79	23.5777	89	23.5777	95	23.5777	76	23.5777	65	23.5777	105	23.5777	62
26.5976	35	23.5976	68	23.5976	100	23.5976	62	23.5976	58	23.5976	66	23.5976	73	23.5976	105	23.5976	108	23.5976	72	23.5976	34	23.5976	34	23.5976	40	23.5976	18	23.5976	65	23.5976	90	23.5976	65	23.5976	66	23.5976	72	23.5976	73	23.5976	90	23.5976	74	23.5976	69	23.5976	99	23.5976	68
26.6174	37	23.6174	73	23.6174	71	23.6174	84	23.6174	58	23.6174	82	23.6174	71	23.6174	93	23.6174	106	23.6174	71	23.6174	24	23.6174	36	23.6174	30	23.6174	34	23.6174	81	23.6174	88	23.6174	73	23.6174	67	23.6174	81	23.6174	79	23.6174	84	23.6174	80	23.6174	61	23.6174	94	23.6174	81
26.6373	35	23.6373	64	23.6373	60	23.6373	59	23.6373	65	23.6373	71	23.6373	90	23.6373	74	23.6373	100	23.6373	99	23.6373	27	23.6373	38	23.6373	29	23.6373	43	23.6373	67	23.6373	83	23.6373	80	23.6373	67	23.6373	101	23.6373	71	23.6373	67	23.6373	84	23.6373	74	23.6373	84	23.6373	72
26.6572	26	23.6572	77	23.6572	90	23.6572	81	23.6572	49	23.6572	84	23.6572	77	23.6572	100	23.6572	120	23.6572	63	23.6572	28	23.6572	43	23.6572	27	23.6572	25	23.6572	68	23.6572	79	23.6572	59	23.6572	86	23.6572	70	23.6572	74	23.6572	81	23.6572	86	23.6572	62	23.6572	79	23.6572	76
26.6771	35	23.6771	68	23.6771	84	23.6771	69	23.6771	79	23.6771	84	23.6771	80	23.6771	99	23.6771	132	23.6771	62	23.6771	26	23.6771	34	23.6771	29	23.6771	31	23.6771	86	23.6771	83	23.6771	65	23.6771	71	23.6771	83	23.6771	79	23.6771	75	23.6771	81	23.6771	73	23.6771	86	23.6771	75
26.6969	31	23.6969	72	23.6969	92	23.6969	80	23.6969	61	23.6969	81	23.6969	72	23.6969	88	23.6969	119	23.6969	62	23.6969	34	23.6969	44	23.6969	28	23.6969	44	23.6969	72	23.6969	82	23.6969	66	23.6969	80	23.6969	84	23.6969	84	23.6969	82	23.6969	69	23.6969	73	23.6969	98	23.6969	71
26.7168	30	23.7168	82	23.7168	78	23.7168	69	23.7168	61	23.7168	104	23.7168	73	23.7168	92	23.7168	99	23.7168	77	23.7168	26	23.7168	35	23.7168	44	23.7168	38	23.7168	82	23.7168	69	23.7168	71	23.7168	73	23.7168	81	23.7168	73	23.7168	69	23.7168	77	23.7168	86	23.7168	111	23.7168	81
26.7367	32	23.7367	80	23.7367	71	23.7367	78	23.7367	58	23.7367	72	23.7367	67	23.7367	85	23.7367	116	23.7367	61	23.7367	18	23.7367	32	23.7367	29	23.7367	33	23.7367	87	23.7367	81	23.7367	68	23.7367	62	23.7367	73	23.7367	81	23.7367	89	23.7367	87	23.7367	74	23.7367	97	23.7367	75
26.7566	25	23.7566	70	23.7566	79	23.7566	70	23.7566	52	23.7566	84	23.7566	74	23.7566	94	23.7566	124	23.7566	82	23.7566	23	23.7566	21	23.7566	29	23.7566	30	23.7566	84	23.7566	71	23.7566	70	23.7566	91	23.7566	69	23.7566	68	23.7566	93	23.7566	72	23.7566	71	23.7566	100	23.7566	79
26.7764	32	23.7764	69	23.7764	88	23.7764	74	23.7764	69	23.7764	88	23.7764	85	23.7764	94	23.7764	122	23.7764	66	23.7764	28	23.7764	32	23.7764	31	23.7764	34	23.7764	78	23.7764	79	23.7764	75	23.7764	73	23.7764	80	23.7764	79	23.7764	72	23.7764	69	23.7764	61	23.7764	105	23.7764	77
26.7963	30	23.7963	65	23.7963	87	23.7963	74	23.7963	65	23.7963	71	23.7963	73	23.7963	122	23.7963	109	23.7963	82	23.7963	27	23.7963	50	23.7963	25	23.7963	35	23.7963	84	23.7963	68	23.7963	73	23.7963	73	23.7963	70	23.7963	84	23.7963	71	23.7963	75	23.7963	77	23.7963	77	23.7963	69
26.8162	23	23.8162	74	23.8162	72	23.8162	71	23.8162	61	23.8162	66	23.8162	77	23.8162	103	23.8162	100	23.8162	60	23.8162	37	23.8162	32	23.8162	30	23.8162	25	23.8162	82	23.8162	70	23.8162	75	23.8162	49	23.8162	73	23.8162	86	23.8162	76	23.8162	78	23.8162	82	23.8162	91	23.8162	65
26.8361	32	23.8361	69	23.8361	66	23.8361	50	23.8361	69	23.8361	78	23.8361	74	23.8361	100	23.8361	103	23.8361	60	23.8361	35	23.8361	30	23.8361	37	23.8361	31	23.8361	74	23.8361	55	23.8361	66	23.8361	71	23.8361	72	23.8361	88	23.8361	84	23.8361	64	23.8361	77	23.8361	88	23.8361	66
26.8559	42	23.8559	64	23.8559	74	23.8559	80	23.8559	45	23.8559	72	23.8559	82	23.8559	96	23.8559	104	23.8559	78	23.8559	27	23.8559	24	23.8559	26	23.8559	28	23.8559	67	23.8559	77	23.8559	68	23.8559	73	23.8559	83	23.8559	74	23.8559	77	23.8559	90	23.8559	72	23.8559	100	23.8559	71
26.8758	33	23.8758	68	23.8758	80	23.8758	86	23.8758	52	23.8758	80	23.8758	68	23.8758	99	23.8758	114	23.8758	83	23.8758	27	23.8758	44	23.8758	25	23.8758	34	23.8758	71	23.8758	77	23.8758	71	23.8758	70	23.8758	73	23.8758	79	23.8758	76	23.8758	80	23.8758	50	23.8758	93	23.8758	84
26.8957	34	23.8957	72	23.8957	86	23.8957	77	23.8957	45	23.8957	92	23.8957	71	23.8957	91	23.8957	112	23.8957	67	23.8957	31	23.8957	29	23.8957	27	23.8957	38	23.8957	58	23.8957	58	23.8957	71	23.8957	78	23.8957	62	23.8957	84	23.8957	84	23.8957	84	23.8957	74	23.8957	88	23.8957	67
26.9156	29	23.9156	74	23.9156	86	23.9156	73	23.9156	61	23.9156	67	23.9156	81	23.9156	102	23.9156	87	23.9156	67	23.9156	20	23.9156	28	23.9156	32	23.9156	29	23.9156	71	23.9156	76	23.9156	65	23.9156	74	23.9156	80	23.9156	70	23.9156	81	23.9156	64	23.9156	74	23.9156	84	23.9156	74
26.9354	26	23.9354	86	23.9354	66	23.9354	74	23.9354	60	23.9354	73	23.9354	69	23.9354	81	23.9354	113	23.9354	63	23.9354	32	23.9354	28	23.9354	39	23.9354	30	23.9354	83	23.9354	73	23.9354	99	23.9354	89	23.9354	69	23.9354	85	23.9354	51	23.9354	79	23.9354	79	23.9354	83	23.9354	80
26.9553	29	23.9553	76	23.9553	85	23.9553	62	23.9553	52	23.9553	84	23.9553	87	23.9553	92	23.9553	100	23.9553	67	23.9553	34	23.9553	30	23.9553	38	23.9553	30	23.9553	74	23.9553	89	23.9553	78	23.9553	69	23.9553	87	23.9553	74	23.9553	85	23.9553	78	23.9553	83	23.9553	89	23.9553	78
26.9752	37	23.9752	77	23.9752	64	23.9752	72	23.9752	54	23.9752	90	23.9752	85	23.9752	97	23.9752	118	23.9752	68	23.9752	27	23.9752	20	23.9752	28	23.9752	28	23.9752	67	23.9752	58	23.9752	67	23.9752	64	23.9752	67	23.9752	73	23.9752	72	23.9752	86	23.9752	75	23.9752	94	23.9752	66
26.9951	29	23.9951	70	23.9951	87	23.9951	92	23.9951	51	23.9951	80	23.9951	81	23.9951	104	23.9951	110	23.9951	63	23.9951	24	23.9951	31	23.9951	33	23.9951	26	23.9951	87	23.9951	63	23.9951	80	23.9951	74	23.9951	61	23.9951	69	23.9951	70	23.9951	66	23.9951	64	23.9951	110	23.9951	77
27.0149	26	24.0149	61	24.0149	71	24.0149	73	24.0149	67	24.0149	66	24.0149	68	24.0149	123	24.0149	108	24.0149	84	24.0149	36	24.0149	26	24.0149	42	24.0149	33	24.0149	62	24.0149	89	24.0149	71	24.0149	66	24.0149	65	24.0149	73	24.0149	93	24.0149	64	24.0149	75	24.0149	95	24.0149	64
27.0348	26	24.0348	85	24.0348	88	24.0348	68	24.0348	63	24.0348	89	24.0348	88	24.0348	89	24.0348	121	24.0348	64	24.0348	23	24.0348	27	24.0348	29	24.0348	35	24.0348	72	24.0348	63	24.0348	72	24.0348	81	24.0348	87	24.0348	77	24.0348	84	24.0348	77	24.0348	67	24.0348	65	24.0348	66
27.0547	28	24.0547	84	24.0547	95	24.0547	78	24.0547	68	24.0547	79	24.0547	85	24.0547	108	24.0547	99	24.0547	64	24.0547	31	24.0547	21	24.0547	37	24.0547	36	24.0547	96	24.0547	81	24.0547	85	24.0547	65	24.0547	69	24.0547	61	24.0547	78	24.0547	77	24.0547	72	24.0547	83	24.0547	74
27.0746	40	24.0746	65	24.0746	74	24.0746	74	24.0746	61	24.0746	68	24.0746	66	24.0746	93	24.0746	107	24.0746	70	24.0746	24	24.0746	30	24.0746	29	24.0746	33	24.0746	73	24.0746	84	24.0746	73	24.0746	74	24.0746	71	24.0746	59	24.0746	92	24.0746	70	24.0746	73	24.0746	77	24.0746	76
27.0945	27	24.0945	75	24.0945	79	24.0945	66	24.0945	51	24.0945	88	24.0945	70	24.0945	90	24.0945	126	24.0945	88	24.0945	33	24.0945	28	24.0945	26	24.0945	20	24.0945	69	24.0945	72	24.0945	60	24.0945	74	24.0945	57	24.0945	66	24.0945	58	24.0945	82	24.0945	79	24.0945	103	24.0945	75
27.1143	23	24.1143	75	24.1143	90	24.1143	62	24.1143	59	24.1143	86	24.1143	78	24.1143	103	24.1143	112	24.1143	65	24.1143	40	24.1143	41	24.1143	31	24.1143	28	24.1143	73	24.1143	73	24.1143	74	24.1143	78	24.1143	73	24.1143	71	24.1143	77	24.1143	60	24.1143	70	24.1143	89	24.1143	70
27.1342	27	24.1342	56	24.1342	56	24.1342	68	24.1342	62	24.1342	67	24.1342	84	24.1342	94	24.1342	113	24.1342	67	24.1342	27	24.1342	43	24.1342	31	24.1342	43	24.1342	64	24.1342	69	24.1342	99	24.1342	65	24.1342	72	24.1342	81	24.1342	85	24.1342	62	24.1342	61	24.1342	95	24.1342	75
27.1541	29	24.1541	94	24.1541	62	24.1541	79	24.1541	55	24.1541	68	24.1541	85	24.1541	78	24.1541	103	24.1541	71	24.1541	31	24.1541	24	24.1541	32	24.1541	30	24.1541	64	24.1541	65	24.1541	74	24.1541	65	24.1541	59	24.1541	70	24.1541	78	24.1541	78	24.1541	73	24.1541	80	24.1541	80
27.174	20	24.174	93	24.174	59	24.174	64	24.174	41	24.174	74	24.174	65	24.174	84	24.174	110	24.174	70	24.174	30	24.174	21	24.174	30	24.174	30	24.174	66	24.174	80	24.174	88	24.174	69	24.174	80	24.174	66	24.174	78	24.174	80	24.174	67	24.174	87	24.174	72
27.1938	35	24.1938	72	24.1938	68	24.1938	59	24.1938	55	24.1938	59	24.1938	69	24.1938	90	24.1938	132	24.1938	63	24.1938	35	24.1938	30	24.1938	28	24.1938	27	24.1938	71	24.1938	71	24.1938	75	24.1938	73	24.1938	87	24.1938	79	24.1938	68	24.1938	66	24.1938	78	24.1938	72	24.1938	63
27.2137	37	24.2137	56	24.2137	65	24.2137	56	24.2137	77	24.2137	78	24.2137	79	24.2137	93	24.2137	88	24.2137	80	24.2137	30	24.2137	32	24.2137	26	24.2137	33	24.2137	79	24.2137	72	24.2137	74	24.2137	67	24.2137	65	24.2137	65	24.2137	85	24.2137	89	24.2137	71	24.2137	95	24.2137	63
27.2336	28	24.2336	74	24.2336	88	24.2336	78	24.2336	65	24.2336	68	24.2336	81	24.2336	91	24.2336	106	24.2336	61	24.2336	22	24.2336	39	24.2336	28	24.2336	31	24.2336	70	24.2336	68	24.2336	73	24.2336	63	24.2336	83	24.2336	56	24.2336	74	24.2336	75	24.2336	81	24.2336	101	24.2336	68
27.2535	29	24.2535	59	24.2535	89	24.2535	72	24.2535	60	24.2535	84	24.2535	78	24.2535	92	24.2535	123	24.2535	70	24.2535	21	24.2535	24	24.2535	38	24.2535	34	24.2535	67	24.2535	59	24.2535	70	24.2535	81	24.2535	70	24.2535	77	24.2535	88	24.2535	74	24.2535	67	24.2535	97	24.2535	80
27.2733	25	24.2733	79	24.2733	81	24.2733	68	24.2733	74	24.2733	88	24.2733	87	24.2733	110	24.2733	104	24.2733	71	24.2733	34	24.2733	34	24.2733	30	24.2733	30	24.2733	77	24.2733	87	24.2733	89	24.2733	58	24.2733	71	24.2733	63	24.2733	70	24.2733	89	24.2733	69	24.2733	108	24.2733	63
27.2932	29	24.2932	62	24.2932	72	24.2932	82	24.2932	67	24.2932	76	24.2932	65	24.2932	117	24.2932	122	24.2932	77	24.2932	32	24.2932	31	24.2932	32	24.2932	29	24.2932	68	24.2932	77	24.2932	70	24.2932	70	24.2932	76	24.2932	76	24.2932	77	24.2932	62	24.2932	72	24.2932	105	24.2932	67
27.3131	33	24.3131	70	24.3131	65	24.3131	70	24.3131	67	24.3131	78	24.3131	67	24.3131	97	24.3131	106	24.3131	67	24.3131	26	24.3131	19	24.3131	29	24.3131	31	24.3131	56	24.3131	80	24.3131	69	24.3131	74	24.3131	72	24.3131	84	24.3131	81	24.3131	86	24.3131	88	24.3131	98	24.3131	80
27.333	30	24.333	70	24.333	74	24.333	68	24.333	65	24.333	82	24.333	87	24.333	97	24.333	111	24.333	61	24.333	31	24.333	33	24.333	30	24.333	30	24.333	73	24.333	75	24.333	69	24.333	65	24.333	86	24.333	67	24.333	78	24.333	81	24.333	70	24.333	82	24.333	71
27.3528	28	24.3528	77	24.3528	77	24.3528	77	24.3528	58	24.3528	98	24.3528	92	24.3528	86	24.3528	103	24.3528	65	24.3528	26	24.3528	24	24.3528	26	24.3528	24	24.3528	69	24.3528	69	24.3528	61	24.3528	77	24.3528	71	24.3528	71	24.3528	70	24.3528	77	24.3528	70	24.3528	77	24.3528	68
27.3727	30	24.3727	73	24.3727	77	24.3727	77	24.3727	71	24.3727	81	24.3727	78	24.3727	96	24.3727	78	24.3727	52	24.3727	24	24.3727	32	24.3727	35	24.3727	28	24.3727	70	24.3727	77	24.3727	66	24.3727	70	24.3727	50	24.3727	68	24.3727	76	24.3727	72	24.3727	69	24.3727	81	24.3727	56
27.3926	35	24.3926	69	24.3926	57	24.3926	84	24.3926	61	24.3926	93	24.3926	56	24.3926	77	24.3926	99	24.3926	68	24.3926	23	24.3926	20	24.3926	26	24.3926	33	24.3926	70	24.3926	77	24.3926	74	24.3926	58	24.3926	88	24.3926	68	24.3926	74	24.3926	68	24.3926	71	24.3926	86	24.3926	73
27.4125	40	24.4125	80	24.4125	84	24.4125	77	24.4125	58	24.4125	67	24.4125	70	24.4125	115	24.4125	103	24.4125	66	24.4125	22	24.4125	31	24.4125	34	24.4125	19	24.4125	86	24.4125	73	24.4125	71	24.4125	78	24.4125	71	24.4125	69	24.4125	80	24.4125	72	24.4125	67	24.4125	103	24.4125	56
27.4323	33	24.4323	79	24.4323	61	24.4323	83	24.4323	58	24.4323	82	24.4323	85	24.4323	78	24.4323	83	24.4323	77	24.4323	31	24.4323	38	24.4323	30	24.4323	34	24.4323	74	24.4323	69	24.4323	61	24.4323	74	24.4323	70	24.4323	57	24.4323	84	24.4323	71	24.4323	69	24.4323	90	24.4323	60
27.4522	18	24.4522	66	24.4522	66	24.4522	73	24.4522	59	24.4522	77	24.4522	62	24.4522	97	24.4522	109	24.4522	76	24.4522	29	24.4522	29	24.4522	38	24.4522	27	24.4522	77	24.4522	72	24.4522	69	24.4522	51	24.4522	68	24.4522	55	24.4522	85	24.4522	69	24.4522	71	24.4522	98	24.4522	73
27.4721	33	24.4721	71	24.4721	44	24.4721	60	24.4721	61	24.4721	87	24.4721	79	24.4721	80	24.4721	108	24.4721	66	24.4721	28	24.4721	31	24.4721	46	24.4721	25	24.4721	81	24.4721	71	24.4721	76	24.4721	58	24.4721	72	24.4721	69	24.4721	85	24.4721	63	24.4721	65	24.4721	79	24.4721	59
27.492	24	24.492	67	24.492	72	24.492	62	24.492	57	24.492	81	24.492	76	24.492	83	24.492	102	24.492	76	24.492	27	24.492	26	24.492	27	24.492	30	24.492	63	24.492	80	24.492	66	24.492	67	24.492	82	24.492	63	24.492	80	24.492	61	24.492	55	24.492	75	24.492	70
27.5118	28	24.5118	77	24.5118	84	24.5118	76	24.5118	56	24.5118	80	24.5118	71	24.5118	77	24.5118	106	24.5118	73	24.5118	29	24.5118	30	24.5118	20	24.5118	28	24.5118	74	24.5118	72	24.5118	73	24.5118	75	24.5118	74	24.5118	75	24.5118	67	24.5118	74	24.5118	69	24.5118	94	24.5118	60
27.5317	33	24.5317	67	24.5317	72	24.5317	68	24.5317	65	24.5317	75	24.5317	71	24.5317	68	24.5317	86	24.5317	72	24.5317	25	24.5317	24	24.5317	33	24.5317	22	24.5317	72	24.5317	84	24.5317	58	24.5317	70	24.5317	82	24.5317	83	24.5317	75	24.5317	81	24.5317	73	24.5317	101	24.5317	94
27.5516	28	24.5516	61	24.5516	69	24.5516	84	24.5516	48	24.5516	75	24.5516	68	24.5516	78	24.5516	86	24.5516	65	24.5516	22	24.5516	19	24.5516	35	24.5516	39	24.5516	72	24.5516	66	24.5516	74	24.5516	69	24.5516	71	24.5516	77	24.5516	73	24.5516	66	24.5516	60	24.5516	72	24.5516	65
27.5715	28	24.5715	73	24.5715	58	24.5715	61	24.5715	56	24.5715	76	24.5715	82	24.5715	80	24.5715	92	24.5715	72	24.5715	40	24.5715	44	24.5715	29	24.5715	18	24.5715	69	24.5715	70	24.5715	65	24.5715	66	24.5715	92	24.5715	71	24.5715	72	24.5715	67	24.5715	71	24.5715	68	24.5715	65
27.5913	34	24.5913	80	24.5913	76	24.5913	66	24.5913	62	24.5913	67	24.5913	62	24.5913	89	24.5913	81	24.5913	67	24.5913	30	24.5913	35	24.5913	30	24.5913	37	24.5913	82	24.5913	81	24.5913	77	24.5913	48	24.5913	74	24.5913	81	24.5913	71	24.5913	62	24.5913	69	24.5913	89	24.5913	57
27.6112	21	24.6112	63	24.6112	68	24.6112	63	24.6112	48	24.6112	72	24.6112	68	24.6112	86	24.6112	101	24.6112	57	24.6112	16	24.6112	32	24.6112	30	24.6112	36	24.6112	66	24.6112	74	24.6112	73	24.6112	77	24.6112	73	24.6112	92	24.6112	87	24.6112	71	24.6112	73	24.6112	101	24.6112	69
27.6311	29	24.6311	72	24.6311	66	24.6311	76	24.6311	56	24.6311	76	24.6311	80	24.6311	87	24.6311	124	24.6311	62	24.6311	33	24.6311	31	24.6311	30	24.6311	28	24.6311	56	24.6311	82	24.6311	71	24.6311	71	24.6311	74	24.6311	69	24.6311	85	24.6311	77	24.6311	64	24.6311	84	24.6311	86
27.651	25	24.651	70	24.651	75	24.651	63	24.651	71	24.651	60	24.651	77	24.651	82	24.651	101	24.651	69	24.651	29	24.651	32	24.651	44	24.651	32	24.651	69	24.651	82	24.651	64	24.651	57	24.651	65	24.651	62	24.651	79	24.651	57	24.651	70	24.651	69	24.651	78
27.6708	31	24.6708	72	24.6708	91	24.6708	67	24.6708	74	24.6708	77	24.6708	67	24.6708	77	24.6708	109	24.6708	58	24.6708	33	24.6708	35	24.6708	28	24.6708	36	24.6708	69	24.6708	79	24.6708	67	24.6708	80	24.6708	89	24.6708	68	24.6708	83	24.6708	70	24.6708	76	24.6708	75	24.6708	50
27.6907	28	24.6907	83	24.6907	74	24.6907	61	24.6907	59	24.6907	72	24.6907	77	24.6907	85	24.6907	102	24.6907	73	24.6907	28	24.6907	27	24.6907	27	24.6907	30	24.6907	72	24.6907	84	24.6907	73	24.6907	78	24.6907	67	24.6907	88	24.6907	79	24.6907	58	24.6907	60	24.6907	88	24.6907	64
27.7106	22	24.7106	82	24.7106	91	24.7106	60	24.7106	58	24.7106	82	24.7106	72	24.7106	96	24.7106	97	24.7106	78	24.7106	44	24.7106	26	24.7106	27	24.7106	36	24.7106	76	24.7106	87	24.7106	82	24.7106	61	24.7106	77	24.7106	65	24.7106	85	24.7106	76	24.7106	76	24.7106	85	24.7106	67
27.7305	24	24.7305	77	24.7305	69	24.7305	85	24.7305	61	24.7305	77	24.7305	78	24.7305	103	24.7305	101	24.7305	61	24.7305	20	24.7305	37	24.7305	30	24.7305	29	24.7305	65	24.7305	76	24.7305	85	24.7305	63	24.7305	82	24.7305	72	24.7305	81	24.7305	84	24.7305	66	24.7305	79	24.7305	58
27.7503	29	24.7503	60	24.7503	91	24.7503	73	24.7503	56	24.7503	61	24.7503	74	24.7503	90	24.7503	79	24.7503	67	24.7503	26	24.7503	35	24.7503	27	24.7503	16	24.7503	60	24.7503	61	24.7503	51	24.7503	79	24.7503	79	24.7503	77	24.7503	81	24.7503	61	24.7503	72	24.7503	76	24.7503	64
27.7702	43	24.7702	60	24.7702	66	24.7702	87	24.7702	72	24.7702	87	24.7702	82	24.7702	85	24.7702	103	24.7702	85	24.7702	35	24.7702	31	24.7702	22	24.7702	22	24.7702	77	24.7702	80	24.7702	62	24.7702	76	24.7702	83	24.7702	75	24.7702	56	24.7702	66	24.7702	65	24.7702	87	24.7702	82
27.7901	33	24.7901	59	24.7901	82	24.7901	73	24.7901	64	24.7901	74	24.7901	81	24.7901	96	24.7901	109	24.7901	77	24.7901	33	24.7901	26	24.7901	31	24.7901	23	24.7901	67	24.7901	76	24.7901	54	24.7901	75	24.7901	85	24.7901	63	24.7901	79	24.7901	75	24.7901	81	24.7901	80	24.7901	71
27.81	27	24.81	78	24.81	68	24.81	78	24.81	60	24.81	74	24.81	72	24.81	82	24.81	100	24.81	76	24.81	29	24.81	29	24.81	20	24.81	26	24.81	79	24.81	73	24.81	55	24.81	60	24.81	68	24.81	76	24.81	85	24.81	68	24.81	70	24.81	89	24.81	53
27.8298	20	24.8298	70	24.8298	82	24.8298	81	24.8298	56	24.8298	79	24.8298	83	24.8298	94	24.8298	117	24.8298	64	24.8298	27	24.8298	23	24.8298	26	24.8298	34	24.8298	66	24.8298	72	24.8298	66	24.8298	76	24.8298	78	24.8298	69	24.8298	93	24.8298	69	24.8298	77	24.8298	90	24.8298	67
27.8497	32	24.8497	71	24.8497	74	24.8497	81	24.8497	48	24.8497	63	24.8497	84	24.8497	92	24.8497	84	24.8497	85	24.8497	29	24.8497	31	24.8497	28	24.8497	33	24.8497	54	24.8497	62	24.8497	66	24.8497	62	24.8497	65	24.8497	76	24.8497	73	24.8497	71	24.8497	86	24.8497	86	24.8497	67
27.8696	34	24.8696	80	24.8696	62	24.8696	66	24.8696	58	24.8696	69	24.8696	74	24.8696	82	24.8696	99	24.8696	65	24.8696	34	24.8696	30	24.8696	26	24.8696	32	24.8696	63	24.8696	79	24.8696	75	24.8696	59	24.8696	62	24.8696	64	24.8696	88	24.8696	53	24.8696	73	24.8696	77	24.8696	60
27.8895	33	24.8895	65	24.8895	70	24.8895	85	24.8895	58	24.8895	82	24.8895	79	24.8895	108	24.8895	113	24.8895	67	24.8895	34	24.8895	33	24.8895	34	24.8895	24	24.8895	65	24.8895	81	24.8895	65	24.8895	71	24.8895	71	24.8895	85	24.8895	85	24.8895	71	24.8895	94	24.8895	73	24.8895	72
27.9093	24	24.9093	84	24.9093	60	24.9093	67	24.9093	52	24.9093	81	24.9093	76	24.9093	104	24.9093	92	24.9093	59	24.9093	30	24.9093	25	24.9093	29	24.9093	24	24.9093	71	24.9093	75	24.9093	63	24.9093	63	24.9093	70	24.9093	65	24.9093	85	24.9093	70	24.9093	74	24.9093	74	24.9093	70
27.9292	33	24.9292	74	24.9292	63	24.9292	72	24.9292	68	24.9292	67	24.9292	89	24.9292	87	24.9292	81	24.9292	82	24.9292	32	24.9292	27	24.9292	26	24.9292	32	24.9292	95	24.9292	80	24.9292	54	24.9292	70	24.9292	65	24.9292	66	24.9292	67	24.9292	72	24.9292	79	24.9292	71	24.9292	74
27.9491	26	24.9491	63	24.9491	97	24.9491	52	24.9491	59	24.9491	81	24.9491	83	24.9491	88	24.9491	97	24.9491	74	24.9491	29	24.9491	34	24.9491	29	24.9491	26	24.9491	76	24.9491	85	24.9491	62	24.9491	75	24.9491	62	24.9491	62	24.9491	64	24.9491	75	24.9491	77	24.9491	78	24.9491	81
27.969	34	24.969	89	24.969	75	24.969	67	24.969	92	24.969	69	24.969	60	24.969	91	24.969	104	24.969	63	24.969	23	24.969	32	24.969	32	24.969	26	24.969	73	24.969	88	24.969	67	24.969	77	24.969	69	24.969	82	24.969	83	24.969	76	24.969	92	24.969	89	24.969	56
27.9888	31	24.9888	86	24.9888	74	24.9888	74	24.9888	71	24.9888	84	24.9888	85	24.9888	87	24.9888	104	24.9888	78	24.9888	27	24.9888	33	24.9888	27	24.9888	30	24.9888	67	24.9888	73	24.9888	60	24.9888	66	24.9888	80	24.9888	76	24.9888	89	24.9888	59	24.9888	86	24.9888	68	24.9888	71
28.0087	29	25.0087	64	25.0087	64	25.0087	74	25.0087	75	25.0087	87	25.0087	76	25.0087	87	25.0087	108	25.0087	57	25.0087	24	25.0087	33	25.0087	27	25.0087	21	25.0087	77	25.0087	75	25.0087	69	25.0087	72	25.0087	77	25.0087	63	25.0087	65	25.0087	73	25.0087	83	25.0087	77	25.0087	80
28.0286	21	25.0286	78	25.0286	68	25.0286	78	25.0286	52	25.0286	87	25.0286	73	25.0286	76	25.0286	108	25.0286	57	25.0286	31	25.0286	30	25.0286	28	25.0286	23	25.0286	61	25.0286	66	25.0286	61	25.0286	75	25.0286	69	25.0286	59	25.0286	69	25.0286	66	25.0286	68	25.0286	82	25.0286	88
28.0485	25	25.0485	78	25.0485	63	25.0485	53	25.0485	48	25.0485	53	25.0485	70	25.0485	92	25.0485	107	25.0485	59	25.0485	25	25.0485	27	25.0485	26	25.0485	36	25.0485	74	25.0485	84	25.0485	53	25.0485	64	25.0485	68	25.0485	80	25.0485	80	25.0485	79	25.0485	94	25.0485	83	25.0485	77
28.0684	28	25.0684	65	25.0684	91	25.0684	74	25.0684	64	25.0684	80	25.0684	79	25.0684	89	25.0684	98	25.0684	71	25.0684	33	25.0684	20	25.0684	28	25.0684	35	25.0684	70	25.0684	80	25.0684	53	25.0684	61	25.0684	58	25.0684	70	25.0684	82	25.0684	75	25.0684	82	25.0684	75	25.0684	75
28.0882	28	25.0882	80	25.0882	81	25.0882	73	25.0882	53	25.0882	72	25.0882	78	25.0882	71	25.0882	109	25.0882	64	25.0882	25	25.0882	21	25.0882	24	25.0882	27	25.0882	80	25.0882	69	25.0882	48	25.0882	61	25.0882	66	25.0882	63	25.0882	69	25.0882	74	25.0882	67	25.0882	76	25.0882	72
28.1081	21	25.1081	84	25.1081	69	25.1081	67	25.1081	60	25.1081	63	25.1081	76	25.1081	89	25.1081	98	25.1081	68	25.1081	28	25.1081	25	25.1081	25	25.1081	24	25.1081	69	25.1081	91	25.1081	55	25.1081	56	25.1081	72	25.1081	70	25.1081	69	25.1081	74	25.1081	66	25.1081	85	25.1081	84
28.128	26	25.128	73	25.128	83	25.128	53	25.128	66	25.128	83	25.128	61	25.128	82	25.128	84	25.128	71	25.128	27	25.128	25	25.128	33	25.128	40	25.128	64	25.128	77	25.128	77	25.128	73	25.128	75	25.128	61	25.128	82	25.128	68	25.128	71	25.128	96	25.128	69
28.1479	16	25.1479	57	25.1479	75	25.1479	76	25.1479	58	25.1479	80	25.1479	68	25.1479	76	25.1479	101	25.1479	62	25.1479	25	25.1479	21	25.1479	20	25.1479	25	25.1479	72	25.1479	91	25.1479	71	25.1479	60	25.1479	80	25.1479	78	25.1479	80	25.1479	67	25.1479	72	25.1479	87	25.1479	74
28.1677	18	25.1677	68	25.1677	61	25.1677	74	25.1677	63	25.1677	80	25.1677	73	25.1677	77	25.1677	92	25.1677	55	25.1677	36	25.1677	28	25.1677	30	25.1677	32	25.1677	72	25.1677	67	25.1677	53	25.1677	61	25.1677	74	25.1677	71	25.1677	68	25.1677	74	25.1677	72	25.1677	76	25.1677	89
28.1876	32	25.1876	86	25.1876	71	25.1876	63	25.1876	51	25.1876	60	25.1876	76	25.1876	79	25.1876	107	25.1876	64	25.1876	30	25.1876	25	25.1876	29	25.1876	36	25.1876	59	25.1876	86	25.1876	51	25.1876	59	25.1876	67	25.1876	69	25.1876	73	25.1876	62	25.1876	79	25.1876	87	25.1876	70
28.2075	23	25.2075	73	25.2075	83	25.2075	70	25.2075	50	25.2075	63	25.2075	79	25.2075	85	25.2075	101	25.2075	72	25.2075	25	25.2075	26	25.2075	30	25.2075	21	25.2075	92	25.2075	75	25.2075	60	25.2075	72	25.2075	72	25.2075	65	25.2075	76	25.2075	70	25.2075	73	25.2075	83	25.2075	63
28.2274	19	25.2274	67	25.2274	73	25.2274	66	25.2274	65	25.2274	79	25.2274	68	25.2274	94	25.2274	97	25.2274	62	25.2274	29	25.2274	25	25.2274	26	25.2274	32	25.2274	82	25.2274	92	25.2274	57	25.2274	79	25.2274	73	25.2274	73	25.2274	75	25.2274	61	25.2274	88	25.2274	70	25.2274	70
28.2472	20	25.2472	57	25.2472	70	25.2472	57	25.2472	57	25.2472	74	25.2472	70	25.2472	68	25.2472	106	25.2472	56	25.2472	35	25.2472	32	25.2472	30	25.2472	20	25.2472	75	25.2472	73	25.2472	65	25.2472	60	25.2472	77	25.2472	58	25.2472	76	25.2472	88	25.2472	78	25.2472	84	25.2472	90
28.2671	30	25.2671	55	25.2671	72	25.2671	70	25.2671	68	25.2671	78	25.2671	68	25.2671	85	25.2671	87	25.2671	68	25.2671	28	25.2671	22	25.2671	25	25.2671	29	25.2671	65	25.2671	100	25.2671	49	25.2671	65	25.2671	67	25.2671	78	25.2671	82	25.2671	71	25.2671	70	25.2671	93	25.2671	82
28.287	30	25.287	76	25.287	69	25.287	63	25.287	61	25.287	80	25.287	55	25.287	95	25.287	76	25.287	52	25.287	22	25.287	28	25.287	32	25.287	27	25.287	75	25.287	99	25.287	65	25.287	69	25.287	70	25.287	87	25.287	82	25.287	70	25.287	81	25.287	72	25.287	105
28.3069	31	25.3069	82	25.3069	58	25.3069	63	25.3069	71	25.3069	64	25.3069	79	25.3069	84	25.3069	84	25.3069	60	25.3069	15	25.3069	37	25.3069	32	25.3069	30	25.3069	61	25.3069	96	25.3069	72	25.3069	56	25.3069	83	25.3069	76	25.3069	89	25.3069	72	25.3069	98	25.3069	82	25.3069	111
28.3267	31	25.3267	60	25.3267	56	25.3267	61	25.3267	55	25.3267	65	25.3267	73	25.3267	88	25.3267	105	25.3267	64	25.3267	18	25.3267	18	25.3267	22	25.3267	39	25.3267	71	25.3267	79	25.3267	69	25.3267	54	25.3267	65	25.3267	62	25.3267	97	25.3267	85	25.3267	83	25.3267	79	25.3267	111
28.3466	33	25.3466	54	25.3466	79	25.3466	73	25.3466	64	25.3466	65	25.3466	84	25.3466	113	25.3466	113	25.3466	75	25.3466	24	25.3466	35	25.3466	11	25.3466	20	25.3466	67	25.3466	73	25.3466	60	25.3466	67	25.3466	65	25.3466	68	25.3466	72	25.3466	53	25.3466	87	25.3466	71	25.3466	111
28.3665	24	25.3665	69	25.3665	64	25.3665	76	25.3665	49	25.3665	79	25.3665	81	25.3665	81	25.3665	94	25.3665	72	25.3665	28	25.3665	34	25.3665	25	25.3665	38	25.3665	58	25.3665	102	25.3665	95	25.3665	70	25.3665	64	25.3665	59	25.3665	67	25.3665	64	25.3665	82	25.3665	75	25.3665	119
28.3864	28	25.3864	59	25.3864	54	25.3864	73	25.3864	50	25.3864	64	25.3864	66	25.3864	75	25.3864	101	25.3864	53	25.3864	31	25.3864	33	25.3864	27	25.3864	32	25.3864	77	25.3864	87	25.3864	60	25.3864	70	25.3864	74	25.3864	75	25.3864	68	25.3864	71	25.3864	79	25.3864	76	25.3864	102
28.4062	28	25.4062	89	25.4062	77	25.4062	76	25.4062	60	25.4062	74	25.4062	74	25.4062	72	25.4062	95	25.4062	77	25.4062	21	25.4062	28	25.4062	30	25.4062	31	25.4062	63	25.4062	78	25.4062	67	25.4062	71	25.4062	63	25.4062	83	25.4062	85	25.4062	62	25.4062	106	25.4062	70	25.4062	93
28.4261	14	25.4261	64	25.4261	70	25.4261	56	25.4261	45	25.4261	67	25.4261	69	25.4261	79	25.4261	82	25.4261	70	25.4261	33	25.4261	34	25.4261	26	25.4261	20	25.4261	78	25.4261	87	25.4261	55	25.4261	70	25.4261	68	25.4261	72	25.4261	74	25.4261	80	25.4261	75	25.4261	76	25.4261	110
28.446	26	25.446	77	25.446	69	25.446	75	25.446	63	25.446	71	25.446	53	25.446	96	25.446	86	25.446	78	25.446	33	25.446	35	25.446	31	25.446	34	25.446	62	25.446	93	25.446	69	25.446	74	25.446	70	25.446	64	25.446	52	25.446	56	25.446	80	25.446	78	25.446	111
28.4659	36	25.4659	75	25.4659	77	25.4659	72	25.4659	68	25.4659	68	25.4659	63	25.4659	94	25.4659	103	25.4659	75	25.4659	23	25.4659	27	25.4659	31	25.4659	30	25.4659	58	25.4659	104	25.4659	67	25.4659	77	25.4659	63	25.4659	56	25.4659	70	25.4659	60	25.4659	88	25.4659	102	25.4659	90
28.4857	22	25.4857	70	25.4857	68	25.4857	79	25.4857	65	25.4857	77	25.4857	58	25.4857	95	25.4857	100	25.4857	63	25.4857	31	25.4857	27	25.4857	29	25.4857	25	25.4857	73	25.4857	91	25.4857	53	25.4857	62	25.4857	60	25.4857	61	25.4857	47	25.4857	102	25.4857	80	25.4857	90	25.4857	88
28.5056	19	25.5056	47	25.5056	67	25.5056	78	25.5056	81	25.5056	68	25.5056	72	25.5056	90	25.5056	86	25.5056	58	25.5056	23	25.5056	32	25.5056	25	25.5056	23	25.5056	79	25.5056	84	25.5056	60	25.5056	53	25.5056	67	25.5056	80	25.5056	78	25.5056	62	25.5056	76	25.5056	82	25.5056	71
28.5255	26	25.5255	76	25.5255	69	25.5255	60	25.5255	63	25.5255	74	25.5255	75	25.5255	87	25.5255	85	25.5255	57	25.5255	20	25.5255	30	25.5255	25	25.5255	29	25.5255	59	25.5255	97	25.5255	48	25.5255	59	25.5255	65	25.5255	85	25.5255	84	25.5255	73	25.5255	71	25.5255	84	25.5255	63
28.5454	36	25.5454	59	25.5454	66	25.5454	57	25.5454	64	25.5454	71	25.5454	68	25.5454	105	25.5454	98	25.5454	70	25.5454	36	25.5454	36	25.5454	24	25.5454	31	25.5454	74	25.5454	85	25.5454	62	25.5454	72	25.5454	78	25.5454	58	25.5454	72	25.5454	66	25.5454	78	25.5454	69	25.5454	68
28.5652	39	25.5652	68	25.5652	63	25.5652	55	25.5652	57	25.5652	59	25.5652	80	25.5652	68	25.5652	97	25.5652	71	25.5652	33	25.5652	34	25.5652	18	25.5652	18	25.5652	65	25.5652	94	25.5652	61	25.5652	69	25.5652	75	25.5652	61	25.5652	73	25.5652	60	25.5652	87	25.5652	58	25.5652	79
28.5851	23	25.5851	71	25.5851	77	25.5851	69	25.5851	55	25.5851	74	25.5851	89	25.5851	109	25.5851	92	25.5851	60	25.5851	22	25.5851	28	25.5851	30	25.5851	30	25.5851	79	25.5851	81	25.5851	72	25.5851	60	25.5851	68	25.5851	87	25.5851	84	25.5851	79	25.5851	81	25.5851	76	25.5851	69
28.605	26	25.605	54	25.605	69	25.605	57	25.605	51	25.605	83	25.605	69	25.605	94	25.605	73	25.605	63	25.605	21	25.605	26	25.605	32	25.605	31	25.605	69	25.605	84	25.605	62	25.605	55	25.605	84	25.605	65	25.605	72	25.605	70	25.605	89	25.605	74	25.605	55
28.6249	30	25.6249	82	25.6249	61	25.6249	67	25.6249	67	25.6249	82	25.6249	83	25.6249	71	25.6249	93	25.6249	61	25.6249	35	25.6249	44	25.6249	26	25.6249	31	25.6249	91	25.6249	87	25.6249	75	25.6249	63	25.6249	67	25.6249	73	25.6249	68	25.6249	74	25.6249	75	25.6249	73	25.6249	52
28.6447	35	25.6447	64	25.6447	72	25.6447	70	25.6447	71	25.6447	71	25.6447	75	25.6447	95	25.6447	96	25.6447	69	25.6447	30	25.6447	30	25.6447	26	25.6447	30	25.6447	74	25.6447	94	25.6447	58	25.6447	70	25.6447	70	25.6447	72	25.6447	72	25.6447	67	25.6447	85	25.6447	77	25.6447	71
28.6646	31	25.6646	77	25.6646	80	25.6646	65	25.6646	69	25.6646	86	25.6646	72	25.6646	77	25.6646	91	25.6646	67	25.6646	28	25.6646	34	25.6646	35	25.6646	25	25.6646	75	25.6646	85	25.6646	65	25.6646	64	25.6646	76	25.6646	52	25.6646	85	25.6646	58	25.6646	74	25.6646	67	25.6646	52
28.6845	27	25.6845	74	25.6845	70	25.6845	77	25.6845	66	25.6845	93	25.6845	86	25.6845	81	25.6845	87	25.6845	54	25.6845	28	25.6845	34	25.6845	30	25.6845	28	25.6845	62	25.6845	94	25.6845	45	25.6845	77	25.6845	68	25.6845	69	25.6845	76	25.6845	59	25.6845	74	25.6845	65	25.6845	65
28.7044	30	25.7044	59	25.7044	82	25.7044	73	25.7044	53	25.7044	83	25.7044	74	25.7044	72	25.7044	82	25.7044	67	25.7044	30	25.7044	25	25.7044	30	25.7044	23	25.7044	81	25.7044	92	25.7044	59	25.7044	77	25.7044	49	25.7044	66	25.7044	80	25.7044	76	25.7044	86	25.7044	68	25.7044	69
28.7242	27	25.7242	65	25.7242	81	25.7242	56	25.7242	59	25.7242	73	25.7242	55	25.7242	83	25.7242	98	25.7242	68	25.7242	19	25.7242	29	25.7242	28	25.7242	29	25.7242	68	25.7242	99	25.7242	59	25.7242	70	25.7242	60	25.7242	76	25.7242	69	25.7242	65	25.7242	96	25.7242	69	25.7242	75
28.7441	25	25.7441	59	25.7441	80	25.7441	62	25.7441	51	25.7441	59	25.7441	76	25.7441	73	25.7441	111	25.7441	74	25.7441	27	25.7441	24	25.7441	28	25.7441	30	25.7441	70	25.7441	104	25.7441	63	25.7441	68	25.7441	71	25.7441	64	25.7441	67	25.7441	47	25.7441	92	25.7441	70	25.7441	71
28.764	25	25.764	62	25.764	65	25.764	64	25.764	68	25.764	76	25.764	65	25.764	93	25.764	95	25.764	71	25.764	23	25.764	35	25.764	29	25.764	35	25.764	91	25.764	81	25.764	78	25.764	68	25.764	52	25.764	67	25.764	81	25.764	55	25.764	85	25.764	92	25.764	75
28.7839	23	25.7839	65	25.7839	64	25.7839	74	25.7839	58	25.7839	80	25.7839	62	25.7839	82	25.7839	88	25.7839	55	25.7839	20	25.7839	21	25.7839	27	25.7839	26	25.7839	69	25.7839	72	25.7839	57	25.7839	59	25.7839	76	25.7839	73	25.7839	76	25.7839	77	25.7839	86	25.7839	68	25.7839	70
28.8037	29	25.8037	87	25.8037	80	25.8037	80	25.8037	51	25.8037	51	25.8037	58	25.8037	87	25.8037	92	25.8037	65	25.8037	33	25.8037	27	25.8037	31	25.8037	31	25.8037	70	25.8037	79	25.8037	61	25.8037	56	25.8037	72	25.8037	79	25.8037	77	25.8037	60	25.8037	74	25.8037	84	25.8037	64
28.8236	28	25.8236	65	25.8236	79	25.8236	73	25.8236	58	25.8236	56	25.8236	61	25.8236	90	25.8236	74	25.8236	64	25.8236	24	25.8236	19	25.8236	28	25.8236	19	25.8236	83	25.8236	81	25.8236	56	25.8236	65	25.8236	71	25.8236	59	25.8236	60	25.8236	58	25.8236	86	25.8236	72	25.8236	69
28.8435	22	25.8435	81	25.8435	68	25.8435	75	25.8435	55	25.8435	83	25.8435	73	25.8435	96	25.8435	84	25.8435	71	25.8435	24	25.8435	25	25.8435	24	25.8435	29	25.8435	80	25.8435	95	25.8435	52	25.8435	71	25.8435	61	25.8435	68	25.8435	71	25.8435	54	25.8435	87	25.8435	64	25.8435	57
28.8634	31	25.8634	63	25.8634	73	25.8634	65	25.8634	62	25.8634	74	25.8634	86	25.8634	92	25.8634	89	25.8634	68	25.8634	28	25.8634	38	25.8634	19	25.8634	22	25.8634	69	25.8634	89	25.8634	58	25.8634	64	25.8634	69	25.8634	66	25.8634	66	25.8634	72	25.8634	79	25.8634	73	25.8634	81
28.8832	22	25.8832	73	25.8832	70	25.8832	65	25.8832	51	25.8832	80	25.8832	78	25.8832	93	25.8832	109	25.8832	75	25.8832	34	25.8832	21	25.8832	25	25.8832	22	25.8832	77	25.8832	76	25.8832	66	25.8832	60	25.8832	65	25.8832	61	25.8832	64	25.8832	63	25.8832	72	25.8832	79	25.8832	67
28.9031	25	25.9031	61	25.9031	68	25.9031	71	25.9031	65	25.9031	73	25.9031	72	25.9031	106	25.9031	86	25.9031	68	25.9031	32	25.9031	30	25.9031	31	25.9031	24	25.9031	75	25.9031	92	25.9031	62	25.9031	66	25.9031	66	25.9031	58	25.9031	56	25.9031	54	25.9031	81	25.9031	86	25.9031	69
28.923	24	25.923	71	25.923	60	25.923	59	25.923	70	25.923	76	25.923	64	25.923	77	25.923	104	25.923	70	25.923	37	25.923	32	25.923	27	25.923	24	25.923	63	25.923	91	25.923	67	25.923	76	25.923	78	25.923	77	25.923	99	25.923	53	25.923	82	25.923	89	25.923	78
28.9429	23	25.9429	62	25.9429	69	25.9429	72	25.9429	54	25.9429	74	25.9429	85	25.9429	93	25.9429	105	25.9429	58	25.9429	25	25.9429	18	25.9429	21	25.9429	26	25.9429	91	25.9429	93	25.9429	65	25.9429	60	25.9429	56	25.9429	53	25.9429	81	25.9429	57	25.9429	88	25.9429	85	25.9429	78
28.9627	27	25.9627	82	25.9627	71	25.9627	66	25.9627	46	25.9627	68	25.9627	77	25.9627	81	25.9627	90	25.9627	71	25.9627	29	25.9627	30	25.9627	43	25.9627	33	25.9627	77	25.9627	88	25.9627	63	25.9627	68	25.9627	78	25.9627	57	25.9627	77	25.9627	75	25.9627	89	25.9627	74	25.9627	72
28.9826	36	25.9826	72	25.9826	65	25.9826	55	25.9826	61	25.9826	53	25.9826	70	25.9826	73	25.9826	92	25.9826	55	25.9826	34	25.9826	23	25.9826	31	25.9826	20	25.9826	73	25.9826	83	25.9826	61	25.9826	57	25.9826	65	25.9826	61	25.9826	65	25.9826	73	25.9826	82	25.9826	68	25.9826	71
29.0025	31	26.0025	70	26.0025	80	26.0025	59	26.0025	76	26.0025	66	26.0025	89	26.0025	82	26.0025	83	26.0025	76	26.0025	23	26.0025	32	26.0025	30	26.0025	30	26.0025	83	26.0025	89	26.0025	63	26.0025	48	26.0025	66	26.0025	69	26.0025	61	26.0025	67	26.0025	63	26.0025	87	26.0025	68
29.0224	26	26.0224	66	26.0224	90	26.0224	71	26.0224	59	26.0224	75	26.0224	75	26.0224	83	26.0224	116	26.0224	66	26.0224	36	26.0224	25	26.0224	33	26.0224	27	26.0224	81	26.0224	91	26.0224	62	26.0224	65	26.0224	70	26.0224	74	26.0224	66	26.0224	68	26.0224	84	26.0224	70	26.0224	75
29.0422	23	26.0422	60	26.0422	80	26.0422	67	26.0422	63	26.0422	58	26.0422	79	26.0422	75	26.0422	110	26.0422	71	26.0422	29	26.0422	26	26.0422	30	26.0422	32	26.0422	76	26.0422	71	26.0422	63	26.0422	61	26.0422	67	26.0422	75	26.0422	76	26.0422	71	26.0422	81	26.0422	85	26.0422	66
29.0621	29	26.0621	74	26.0621	69	26.0621	67	26.0621	66	26.0621	57	26.0621	85	26.0621	85	26.0621	89	26.0621	66	26.0621	23	26.0621	16	26.0621	31	26.0621	25	26.0621	86	26.0621	77	26.0621	54	26.0621	63	26.0621	80	26.0621	69	26.0621	69	26.0621	65	26.0621	85	26.0621	87	26.0621	80
29.082	35	26.082	68	26.082	58	26.082	54	26.082	56	26.082	68	26.082	73	26.082	82	26.082	106	26.082	57	26.082	31	26.082	24	26.082	28	26.082	33	26.082	86	26.082	78	26.082	73	26.082	56	26.082	70	26.082	69	26.082	89	26.082	66	26.082	84	26.082	84	26.082	80
29.1019	37	26.1019	52	26.1019	60	26.1019	59	26.1019	58	26.1019	67	26.1019	64	26.1019	101	26.1019	90	26.1019	55	26.1019	23	26.1019	22	26.1019	18	26.1019	32	26.1019	68	26.1019	100	26.1019	64	26.1019	64	26.1019	63	26.1019	62	26.1019	81	26.1019	65	26.1019	71	26.1019	86	26.1019	75
29.1218	29	26.1218	58	26.1218	60	26.1218	67	26.1218	53	26.1218	65	26.1218	64	26.1218	84	26.1218	111	26.1218	62	26.1218	34	26.1218	25	26.1218	28	26.1218	33	26.1218	97	26.1218	81	26.1218	55	26.1218	72	26.1218	81	26.1218	80	26.1218	74	26.1218	79	26.1218	91	26.1218	80	26.1218	67
29.1416	25	26.1416	86	26.1416	74	26.1416	72	26.1416	57	26.1416	47	26.1416	74	26.1416	72	26.1416	106	26.1416	72	26.1416	27	26.1416	24	26.1416	23	26.1416	25	26.1416	73	26.1416	76	26.1416	57	26.1416	71	26.1416	65	26.1416	70	26.1416	84	26.1416	63	26.1416	91	26.1416	90	26.1416	61
29.1615	35	26.1615	66	26.1615	54	26.1615	60	26.1615	58	26.1615	73	26.1615	72	26.1615	79	26.1615	98	26.1615	64	26.1615	29	26.1615	24	26.1615	30	26.1615	19	26.1615	82	26.1615	87	26.1615	75	26.1615	57	26.1615	71	26.1615	60	26.1615	58	26.1615	75	26.1615	71	26.1615	69	26.1615	65
29.1814	29	26.1814	69	26.1814	58	26.1814	69	26.1814	57	26.1814	78	26.1814	78	26.1814	85	26.1814	101	26.1814	68	26.1814	19	26.1814	25	26.1814	26	26.1814	25	26.1814	100	26.1814	97	26.1814	59	26.1814	60	26.1814	74	26.1814	72	26.1814	72	26.1814	67	26.1814	94	26.1814	89	26.1814	75
29.2013	41	26.2013	79	26.2013	69	26.2013	58	26.2013	58	26.2013	77	26.2013	69	26.2013	74	26.2013	101	26.2013	77	26.2013	21	26.2013	29	26.2013	26	26.2013	30	26.2013	87	26.2013	84	26.2013	63	26.2013	73	26.2013	58	26.2013	63	26.2013	63	26.2013	81	26.2013	70	26.2013	80	26.2013	81
29.2211	21	26.2211	56	26.2211	63	26.2211	91	26.2211	70	26.2211	81	26.2211	73	26.2211	77	26.2211	92	26.2211	77	26.2211	35	26.2211	23	26.2211	24	26.2211	23	26.2211	87	26.2211	84	26.2211	61	26.2211	61	26.2211	54	26.2211	64	26.2211	60	26.2211	81	26.2211	81	26.2211	70	26.2211	88
29.241	23	26.241	71	26.241	63	26.241	54	26.241	59	26.241	66	26.241	70	26.241	112	26.241	86	26.241	82	26.241	30	26.241	34	26.241	20	26.241	36	26.241	83	26.241	71	26.241	62	26.241	62	26.241	51	26.241	71	26.241	69	26.241	80	26.241	92	26.241	77	26.241	70
29.2609	20	26.2609	62	26.2609	69	26.2609	66	26.2609	54	26.2609	63	26.2609	76	26.2609	82	26.2609	104	26.2609	75	26.2609	21	26.2609	33	26.2609	28	26.2609	25	26.2609	98	26.2609	90	26.2609	47	26.2609	57	26.2609	54	26.2609	71	26.2609	82	26.2609	84	26.2609	77	26.2609	73	26.2609	71
29.2808	21	26.2808	54	26.2808	69	26.2808	70	26.2808	49	26.2808	77	26.2808	64	26.2808	92	26.2808	96	26.2808	75	26.2808	34	26.2808	40	26.2808	34	26.2808	22	26.2808	83	26.2808	80	26.2808	69	26.2808	54	26.2808	63	26.2808	55	26.2808	80	26.2808	68	26.2808	66	26.2808	82	26.2808	71
29.3006	28	26.3006	59	26.3006	73	26.3006	80	26.3006	66	26.3006	75	26.3006	62	26.3006	82	26.3006	105	26.3006	64	26.3006	25	26.3006	24	26.3006	30	26.3006	18	26.3006	96	26.3006	100	26.3006	50	26.3006	62	26.3006	69	26.3006	57	26.3006	64	26.3006	69	26.3006	54	26.3006	96	26.3006	88
29.3205	27	26.3205	70	26.3205	71	26.3205	76	26.3205	55	26.3205	70	26.3205	73	26.3205	111	26.3205	101	26.3205	66	26.3205	29	26.3205	32	26.3205	27	26.3205	32	26.3205	99	26.3205	86	26.3205	55	26.3205	67	26.3205	62	26.3205	46	26.3205	80	26.3205	75	26.3205	87	26.3205	66	26.3205	68
29.3404	32	26.3404	62	26.3404	73	26.3404	80	26.3404	52	26.3404	67	26.3404	68	26.3404	92	26.3404	79	26.3404	50	26.3404	22	26.3404	28	26.3404	24	26.3404	24	26.3404	99	26.3404	77	26.3404	50	26.3404	63	26.3404	58	26.3404	72	26.3404	73	26.3404	54	26.3404	84	26.3404	96	26.3404	69
29.3603	37	26.3603	64	26.3603	79	26.3603	65	26.3603	49	26.3603	58	26.3603	69	26.3603	89	26.3603	76	26.3603	78	26.3603	27	26.3603	34	26.3603	31	26.3603	30	26.3603	95	26.3603	90	26.3603	69	26.3603	46	26.3603	54	26.3603	81	26.3603	77	26.3603	69	26.3603	82	26.3603	92	26.3603	86
29.3801	33	26.3801	52	26.3801	55	26.3801	71	26.3801	53	26.3801	68	26.3801	62	26.3801	74	26.3801	93	26.3801	60	26.3801	31	26.3801	33	26.3801	25	26.3801	37	26.3801	83	26.3801	92	26.3801	55	26.3801	61	26.3801	76	26.3801	74	26.3801	68	26.3801	72	26.3801	82	26.3801	95	26.3801	78
29.4	30	26.4	70	26.4	79	26.4	63	26.4	67	26.4	83	26.4	55	26.4	75	26.4	105	26.4	55	26.4	22	26.4	28	26.4	21	26.4	36	26.4	77	26.4	87	26.4	62	26.4	68	26.4	66	26.4	65	26.4	68	26.4	86	26.4	85	26.4	95	26.4	71
29.4199	26	26.4199	82	26.4199	64	26.4199	66	26.4199	64	26.4199	84	26.4199	74	26.4199	74	26.4199	98	26.4199	57	26.4199	31	26.4199	34	26.4199	21	26.4199	28	26.4199	89	26.4199	84	26.4199	72	26.4199	65	26.4199	71	26.4199	82	26.4199	66	26.4199	67	26.4199	85	26.4199	91	26.4199	101
29.4398	25	26.4398	67	26.4398	82	26.4398	81	26.4398	59	26.4398	78	26.4398	74	26.4398	73	26.4398	107	26.4398	63	26.4398	27	26.4398	30	26.4398	41	26.4398	32	26.4398	80	26.4398	89	26.4398	55	26.4398	70	26.4398	51	26.4398	70	26.4398	71	26.4398	88	26.4398	64	26.4398	117	26.4398	91
29.4596	27	26.4596	62	26.4596	58	26.4596	54	26.4596	64	26.4596	68	26.4596	70	26.4596	96	26.4596	88	26.4596	56	26.4596	29	26.4596	28	26.4596	29	26.4596	17	26.4596	111	26.4596	104	26.4596	66	26.4596	67	26.4596	80	26.4596	89	26.4596	71	26.4596	64	26.4596	74	26.4596	101	26.4596	98
29.4795	30	26.4795	74	26.4795	68	26.4795	67	26.4795	58	26.4795	66	26.4795	84	26.4795	87	26.4795	86	26.4795	63	26.4795	37	26.4795	24	26.4795	28	26.4795	28	26.4795	91	26.4795	100	26.4795	53	26.4795	60	26.4795	63	26.4795	68	26.4795	59	26.4795	73	26.4795	77	26.4795	114	26.4795	126
29.4994	25	26.4994	64	26.4994	68	26.4994	70	26.4994	51	26.4994	66	26.4994	53	26.4994	102	26.4994	85	26.4994	61	26.4994	28	26.4994	24	26.4994	29	26.4994	29	26.4994	90	26.4994	75	26.4994	53	26.4994	61	26.4994	61	26.4994	76	26.4994	72	26.4994	79	26.4994	82	26.4994	109	26.4994	158
29.5193	25	26.5193	70	26.5193	80	26.5193	73	26.5193	50	26.5193	77	26.5193	76	26.5193	88	26.5193	94	26.5193	70	26.5193	24	26.5193	25	26.5193	32	26.5193	26	26.5193	71	26.5193	93	26.5193	57	26.5193	65	26.5193	68	26.5193	67	26.5193	76	26.5193	80	26.5193	83	26.5193	126	26.5193	170
29.5391	21	26.5391	81	26.5391	67	26.5391	69	26.5391	67	26.5391	74	26.5391	77	26.5391	89	26.5391	82	26.5391	69	26.5391	21	26.5391	25	26.5391	36	26.5391	26	26.5391	84	26.5391	68	26.5391	71	26.5391	71	26.5391	54	26.5391	73	26.5391	93	26.5391	83	26.5391	95	26.5391	146	26.5391	175
29.559	34	26.559	72	26.559	66	26.559	65	26.559	50	26.559	72	26.559	83	26.559	89	26.559	78	26.559	63	26.559	32	26.559	42	26.559	25	26.559	26	26.559	94	26.559	83	26.559	76	26.559	64	26.559	72	26.559	82	26.559	75	26.559	78	26.559	81	26.559	139	26.559	212
29.5789	31	26.5789	70	26.5789	84	26.5789	69	26.5789	64	26.5789	75	26.5789	88	26.5789	90	26.5789	86	26.5789	67	26.5789	34	26.5789	32	26.5789	32	26.5789	33	26.5789	86	26.5789	87	26.5789	64	26.5789	65	26.5789	62	26.5789	76	26.5789	60	26.5789	84	26.5789	68	26.5789	167	26.5789	226
29.5988	26	26.5988	70	26.5988	77	26.5988	77	26.5988	45	26.5988	91	26.5988	79	26.5988	98	26.5988	121	26.5988	78	26.5988	28	26.5988	36	26.5988	26	26.5988	19	26.5988	103	26.5988	81	26.5988	87	26.5988	63	26.5988	62	26.5988	62	26.5988	69	26.5988	79	26.5988	79	26.5988	153	26.5988	255
29.6186	28	26.6186	70	26.6186	61	26.6186	53	26.6186	47	26.6186	61	26.6186	65	26.6186	88	26.6186	116	26.6186	69	26.6186	28	26.6186	32	26.6186	27	26.6186	25	26.6186	101	26.6186	91	26.6186	109	26.6186	63	26.6186	86	26.6186	77	26.6186	69	26.6186	76	26.6186	109	26.6186	145	26.6186	267
29.6385	19	26.6385	58	26.6385	76	26.6385	57	26.6385	50	26.6385	85	26.6385	71	26.6385	102	26.6385	100	26.6385	76	26.6385	34	26.6385	32	26.6385	33	26.6385	34	26.6385	79	26.6385	105	26.6385	101	26.6385	67	26.6385	60	26.6385	90	26.6385	80	26.6385	84	26.6385	96	26.6385	164	26.6385	218
29.6584	23	26.6584	57	26.6584	71	26.6584	71	26.6584	60	26.6584	78	26.6584	65	26.6584	99	26.6584	90	26.6584	62	26.6584	30	26.6584	27	26.6584	23	26.6584	29	26.6584	83	26.6584	105	26.6584	92	26.6584	86	26.6584	61	26.6584	56	26.6584	83	26.6584	81	26.6584	104	26.6584	200	26.6584	233
29.6783	24	26.6783	80	26.6783	68	26.6783	66	26.6783	77	26.6783	68	26.6783	84	26.6783	94	26.6783	104	26.6783	82	26.6783	24	26.6783	30	26.6783	42	26.6783	25	26.6783	85	26.6783	90	26.6783	98	26.6783	77	26.6783	66	26.6783	64	26.6783	60	26.6783	69	26.6783	87	26.6783	175	26.6783	195
29.6981	24	26.6981	79	26.6981	72	26.6981	64	26.6981	49	26.6981	60	26.6981	66	26.6981	98	26.6981	103	26.6981	76	26.6981	36	26.6981	24	26.6981	24	26.6981	37	26.6981	95	26.6981	113	26.6981	121	26.6981	84	26.6981	75	26.6981	67	26.6981	61	26.6981	88	26.6981	85	26.6981	188	26.6981	166
29.718	32	26.718	61	26.718	61	26.718	76	26.718	51	26.718	83	26.718	78	26.718	99	26.718	121	26.718	73	26.718	26	26.718	22	26.718	30	26.718	24	26.718	76	26.718	147	26.718	131	26.718	51	26.718	73	26.718	65	26.718	71	26.718	68	26.718	92	26.718	194	26.718	127
29.7379	24	26.7379	77	26.7379	75	26.7379	73	26.7379	43	26.7379	80	26.7379	76	26.7379	106	26.7379	100	26.7379	64	26.7379	28	26.7379	24	26.7379	28	26.7379	21	26.7379	93	26.7379	125	26.7379	132	26.7379	55	26.7379	79	26.7379	66	26.7379	76	26.7379	77	26.7379	78	26.7379	169	26.7379	121
29.7578	24	26.7578	60	26.7578	60	26.7578	71	26.7578	54	26.7578	74	26.7578	69	26.7578	79	26.7578	123	26.7578	67	26.7578	26	26.7578	28	26.7578	26	26.7578	31	26.7578	82	26.7578	146	26.7578	148	26.7578	70	26.7578	74	26.7578	75	26.7578	85	26.7578	78	26.7578	92	26.7578	152	26.7578	104
29.7776	29	26.7776	68	26.7776	69	26.7776	70	26.7776	71	26.7776	70	26.7776	78	26.7776	89	26.7776	114	26.7776	74	26.7776	27	26.7776	33	26.7776	29	26.7776	36	26.7776	88	26.7776	140	26.7776	149	26.7776	72	26.7776	72	26.7776	68	26.7776	76	26.7776	94	26.7776	87	26.7776	173	26.7776	111
29.7975	28	26.7975	82	26.7975	73	26.7975	59	26.7975	60	26.7975	69	26.7975	72	26.7975	77	26.7975	87	26.7975	81	26.7975	23	26.7975	32	26.7975	29	26.7975	27	26.7975	97	26.7975	143	26.7975	175	26.7975	63	26.7975	76	26.7975	63	26.7975	90	26.7975	81	26.7975	112	26.7975	182	26.7975	121
29.8174	22	26.8174	85	26.8174	87	26.8174	78	26.8174	55	26.8174	77	26.8174	63	26.8174	93	26.8174	90	26.8174	64	26.8174	35	26.8174	29	26.8174	25	26.8174	19	26.8174	105	26.8174	137	26.8174	181	26.8174	49	26.8174	80	26.8174	76	26.8174	80	26.8174	77	26.8174	128	26.8174	145	26.8174	114
29.8373	29	26.8373	62	26.8373	77	26.8373	73	26.8373	66	26.8373	73	26.8373	75	26.8373	90	26.8373	90	26.8373	69	26.8373	29	26.8373	27	26.8373	34	26.8373	26	26.8373	102	26.8373	165	26.8373	155	26.8373	61	26.8373	59	26.8373	74	26.8373	85	26.8373	90	26.8373	118	26.8373	150	26.8373	107
29.8571	23	26.8571	72	26.8571	75	26.8571	68	26.8571	73	26.8571	89	26.8571	86	26.8571	87	26.8571	92	26.8571	60	26.8571	25	26.8571	32	26.8571	28	26.8571	31	26.8571	88	26.8571	164	26.8571	152	26.8571	77	26.8571	74	26.8571	66	26.8571	71	26.8571	77	26.8571	148	26.8571	137	26.8571	116
29.877	24	26.877	71	26.877	73	26.877	80	26.877	61	26.877	75	26.877	60	26.877	93	26.877	106	26.877	67	26.877	25	26.877	37	26.877	41	26.877	35	26.877	89	26.877	186	26.877	172	26.877	57	26.877	67	26.877	72	26.877	83	26.877	100	26.877	153	26.877	137	26.877	101
29.8969	27	26.8969	76	26.8969	88	26.8969	76	26.8969	62	26.8969	63	26.8969	68	26.8969	69	26.8969	90	26.8969	63	26.8969	23	26.8969	20	26.8969	32	26.8969	29	26.8969	88	26.8969	171	26.8969	159	26.8969	72	26.8969	57	26.8969	68	26.8969	80	26.8969	73	26.8969	145	26.8969	122	26.8969	94
29.9168	28	26.9168	85	26.9168	58	26.9168	67	26.9168	65	26.9168	63	26.9168	69	26.9168	96	26.9168	99	26.9168	58	26.9168	26	26.9168	34	26.9168	32	26.9168	31	26.9168	111	26.9168	136	26.9168	128	26.9168	69	26.9168	71	26.9168	77	26.9168	76	26.9168	74	26.9168	156	26.9168	100	26.9168	72
29.9366	29	26.9366	79	26.9366	73	26.9366	63	26.9366	63	26.9366	71	26.9366	74	26.9366	92	26.9366	95	26.9366	69	26.9366	37	26.9366	35	26.9366	37	26.9366	27	26.9366	115	26.9366	147	26.9366	143	26.9366	59	26.9366	71	26.9366	63	26.9366	75	26.9366	86	26.9366	145	26.9366	110	26.9366	86
29.9565	29	26.9565	70	26.9565	83	26.9565	66	26.9565	65	26.9565	67	26.9565	90	26.9565	81	26.9565	102	26.9565	59	26.9565	33	26.9565	33	26.9565	30	26.9565	29	26.9565	107	26.9565	138	26.9565	127	26.9565	56	26.9565	85	26.9565	80	26.9565	74	26.9565	85	26.9565	177	26.9565	105	26.9565	70
29.9764	15	26.9764	71	26.9764	84	26.9764	75	26.9764	58	26.9764	75	26.9764	70	26.9764	78	26.9764	98	26.9764	59	26.9764	34	26.9764	27	26.9764	41	26.9764	25	26.9764	118	26.9764	119	26.9764	124	26.9764	53	26.9764	62	26.9764	70	26.9764	75	26.9764	101	26.9764	162	26.9764	95	26.9764	80
29.9963	17	26.9963	70	26.9963	74	26.9963	65	26.9963	70	26.9963	96	26.9963	82	26.9963	96	26.9963	103	26.9963	64	26.9963	30	26.9963	41	26.9963	33	26.9963	31	26.9963	120	26.9963	117	26.9963	99	26.9963	68	26.9963	87	26.9963	92	26.9963	79	26.9963	100	26.9963	154	26.9963	105	26.9963	79
30.0161	24	27.0161	66	27.0161	67	27.0161	81	27.0161	67	27.0161	85	27.0161	85	27.0161	86	27.0161	111	27.0161	82	27.0161	37	27.0161	37	27.0161	30	27.0161	29	27.0161	115	27.0161	110	27.0161	116	27.0161	78	27.0161	66	27.0161	69	27.0161	81	27.0161	95	27.0161	146	27.0161	93	27.0161	74
30.036	31	27.036	63	27.036	76	27.036	76	27.036	76	27.036	98	27.036	68	27.036	113	27.036	90	27.036	58	27.036	36	27.036	37	27.036	39	27.036	46	27.036	102	27.036	109	27.036	98	27.036	57	27.036	88	27.036	62	27.036	81	27.036	84	27.036	138	27.036	91	27.036	83
30.0559	37	27.0559	66	27.0559	81	27.0559	72	27.0559	63	27.0559	75	27.0559	78	27.0559	84	27.0559	92	27.0559	67	27.0559	34	27.0559	41	27.0559	32	27.0559	30	27.0559	101	27.0559	103	27.0559	84	27.0559	81	27.0559	70	27.0559	73	27.0559	74	27.0559	83	27.0559	158	27.0559	79	27.0559	87
30.0758	18	27.0758	74	27.0758	74	27.0758	70	27.0758	53	27.0758	79	27.0758	82	27.0758	83	27.0758	104	27.0758	68	27.0758	42	27.0758	51	27.0758	42	27.0758	37	27.0758	108	27.0758	88	27.0758	80	27.0758	77	27.0758	74	27.0758	81	27.0758	85	27.0758	99	27.0758	136	27.0758	69	27.0758	75
30.0957	22	27.0957	81	27.0957	89	27.0957	62	27.0957	64	27.0957	70	27.0957	60	27.0957	123	27.0957	84	27.0957	75	27.0957	50	27.0957	47	27.0957	47	27.0957	30	27.0957	116	27.0957	97	27.0957	80	27.0957	72	27.0957	65	27.0957	82	27.0957	64	27.0957	113	27.0957	118	27.0957	88	27.0957	82
30.1155	26	27.1155	75	27.1155	81	27.1155	69	27.1155	56	27.1155	74	27.1155	78	27.1155	106	27.1155	84	27.1155	70	27.1155	45	27.1155	36	27.1155	42	27.1155	40	27.1155	113	27.1155	93	27.1155	81	27.1155	86	27.1155	92	27.1155	79	27.1155	73	27.1155	95	27.1155	126	27.1155	94	27.1155	63
30.1354	32	27.1354	63	27.1354	89	27.1354	55	27.1354	59	27.1354	65	27.1354	76	27.1354	101	27.1354	99	27.1354	70	27.1354	52	27.1354	46	27.1354	36	27.1354	41	27.1354	103	27.1354	88	27.1354	84	27.1354	68	27.1354	69	27.1354	86	27.1354	78	27.1354	95	27.1354	99	27.1354	86	27.1354	72
30.1553	35	27.1553	79	27.1553	103	27.1553	67	27.1553	66	27.1553	77	27.1553	73	27.1553	92	27.1553	109	27.1553	64	27.1553	53	27.1553	51	27.1553	58	27.1553	53	27.1553	108	27.1553	77	27.1553	76	27.1553	69	27.1553	71	27.1553	92	27.1553	80	27.1553	83	27.1553	113	27.1553	67	27.1553	85
30.1752	18	27.1752	73	27.1752	73	27.1752	78	27.1752	51	27.1752	91	27.1752	79	27.1752	102	27.1752	96	27.1752	73	27.1752	58	27.1752	46	27.1752	58	27.1752	49	27.1752	111	27.1752	90	27.1752	60	27.1752	68	27.1752	80	27.1752	79	27.1752	79	27.1752	102	27.1752	101	27.1752	96	27.1752	74
30.195	27	27.195	80	27.195	96	27.195	76	27.195	64	27.195	103	27.195	85	27.195	96	27.195	107	27.195	86	27.195	70	27.195	60	27.195	55	27.195	71	27.195	102	27.195	91	27.195	59	27.195	71	27.195	84	27.195	79	27.195	83	27.195	76	27.195	86	27.195	71	27.195	64
30.2149	20	27.2149	96	27.2149	107	27.2149	66	27.2149	56	27.2149	100	27.2149	87	27.2149	117	27.2149	109	27.2149	78	27.2149	69	27.2149	77	27.2149	77	27.2149	75	27.2149	106	27.2149	55	27.2149	71	27.2149	85	27.2149	88	27.2149	75	27.2149	77	27.2149	95	27.2149	81	27.2149	77	27.2149	65
30.2348	24	27.2348	94	27.2348	96	27.2348	95	27.2348	73	27.2348	92	27.2348	94	27.2348	111	27.2348	90	27.2348	80	27.2348	115	27.2348	88	27.2348	96	27.2348	90	27.2348	93	27.2348	77	27.2348	73	27.2348	82	27.2348	86	27.2348	97	27.2348	101	27.2348	109	27.2348	111	27.2348	91	27.2348	74
30.2547	39	27.2547	97	27.2547	108	27.2547	85	27.2547	67	27.2547	132	27.2547	111	27.2547	107	27.2547	96	27.2547	87	27.2547	124	27.2547	112	27.2547	109	27.2547	140	27.2547	96	27.2547	91	27.2547	72	27.2547	97	27.2547	83	27.2547	101	27.2547	79	27.2547	135	27.2547	92	27.2547	95	27.2547	67
30.2745	19	27.2745	86	27.2745	129	27.2745	75	27.2745	67	27.2745	120	27.2745	105	27.2745	132	27.2745	104	27.2745	71	27.2745	172	27.2745	167	27.2745	188	27.2745	156	27.2745	110	27.2745	89	27.2745	60	27.2745	99	27.2745	101	27.2745	114	27.2745	79	27.2745	115	27.2745	78	27.2745	61	27.2745	76
30.2944	28	27.2944	104	27.2944	142	27.2944	113	27.2944	86	27.2944	115	27.2944	119	27.2944	157	27.2944	118	27.2944	89	27.2944	229	27.2944	219	27.2944	228	27.2944	245	27.2944	103	27.2944	91	27.2944	59	27.2944	87	27.2944	97	27.2944	99	27.2944	102	27.2944	116	27.2944	85	27.2944	72	27.2944	76
30.3143	25	27.3143	150	27.3143	139	27.3143	94	27.3143	77	27.3143	132	27.3143	138	27.3143	150	27.3143	91	27.3143	98	27.3143	309	27.3143	333	27.3143	303	27.3143	321	27.3143	143	27.3143	79	27.3143	65	27.3143	114	27.3143	97	27.3143	141	27.3143	106	27.3143	117	27.3143	77	27.3143	85	27.3143	67
30.3342	17	27.3342	133	27.3342	159	27.3342	106	27.3342	60	27.3342	167	27.3342	151	27.3342	185	27.3342	101	27.3342	120	27.3342	355	27.3342	361	27.3342	371	27.3342	399	27.3342	131	27.3342	78	27.3342	57	27.3342	131	27.3342	123	27.3342	151	27.3342	117	27.3342	129	27.3342	54	27.3342	86	27.3342	59
30.354	26	27.354	158	27.354	238	27.354	99	27.354	70	27.354	259	27.354	189	27.354	212	27.354	104	27.354	110	27.354	416	27.354	433	27.354	489	27.354	446	27.354	114	27.354	100	27.354	57	27.354	133	27.354	140	27.354	165	27.354	134	27.354	143	27.354	72	27.354	96	27.354	75
30.3739	25	27.3739	205	27.3739	316	27.3739	129	27.3739	81	27.3739	341	27.3739	266	27.3739	297	27.3739	117	27.3739	126	27.3739	463	27.3739	481	27.3739	479	27.3739	466	27.3739	167	27.3739	118	27.3739	47	27.3739	162	27.3739	204	27.3739	242	27.3739	159	27.3739	225	27.3739	82	27.3739	78	27.3739	74
30.3938	20	27.3938	241	27.3938	429	27.3938	131	27.3938	92	27.3938	427	27.3938	339	27.3938	455	27.3938	116	27.3938	155	27.3938	438	27.3938	465	27.3938	427	27.3938	355	27.3938	184	27.3938	90	27.3938	65	27.3938	223	27.3938	257	27.3938	298	27.3938	197	27.3938	239	27.3938	74	27.3938	79	27.3938	65
30.4137	24	27.4137	352	27.4137	664	27.4137	179	27.4137	88	27.4137	632	27.4137	491	27.4137	672	27.4137	128	27.4137	192	27.4137	331	27.4137	354	27.4137	327	27.4137	318	27.4137	167	27.4137	84	27.4137	62	27.4137	276	27.4137	355	27.4137	476	27.4137	270	27.4137	370	27.4137	86	27.4137	63	27.4137	73
30.4335	21	27.4335	497	27.4335	876	27.4335	206	27.4335	83	27.4335	841	27.4335	706	27.4335	938	27.4335	127	27.4335	261	27.4335	272	27.4335	270	27.4335	281	27.4335	295	27.4335	285	27.4335	106	27.4335	67	27.4335	413	27.4335	561	27.4335	614	27.4335	361	27.4335	518	27.4335	69	27.4335	86	27.4335	73
30.4534	20	27.4534	695	27.4534	1065	27.4534	248	27.4534	94	27.4534	1060	27.4534	926	27.4534	1206	27.4534	161	27.4534	340	27.4534	220	27.4534	202	27.4534	205	27.4534	254	27.4534	294	27.4534	107	27.4534	49	27.4534	596	27.4534	729	27.4534	815	27.4534	511	27.4534	630	27.4534	90	27.4534	81	27.4534	58
30.4733	15	27.4733	866	27.4733	1266	27.4733	365	27.4733	92	27.4733	1323	27.4733	1156	27.4733	1429	27.4733	168	27.4733	580	27.4733	160	27.4733	160	27.4733	130	27.4733	164	27.4733	383	27.4733	112	27.4733	62	27.4733	848	27.4733	1017	27.4733	1137	27.4733	724	27.4733	794	27.4733	83	27.4733	70	27.4733	82
30.4932	17	27.4932	1105	27.4932	1342	27.4932	555	27.4932	99	27.4932	1339	27.4932	1224	27.4932	1474	27.4932	174	27.4932	726	27.4932	108	27.4932	126	27.4932	109	27.4932	106	27.4932	455	27.4932	108	27.4932	60	27.4932	1075	27.4932	1216	27.4932	1293	27.4932	977	27.4932	864	27.4932	87	27.4932	83	27.4932	63
30.513	28	27.513	1259	27.513	1197	27.513	810	27.513	111	27.513	1178	27.513	1278	27.513	1256	27.513	191	27.513	941	27.513	80	27.513	85	27.513	57	27.513	86	27.513	495	27.513	110	27.513	74	27.513	1365	27.513	1361	27.513	1319	27.513	1195	27.513	892	27.513	88	27.513	82	27.513	74
30.5329	23	27.5329	1283	27.5329	964	27.5329	995	27.5329	129	27.5329	991	27.5329	1018	27.5329	974	27.5329	249	27.5329	1177	27.5329	65	27.5329	73	27.5329	57	27.5329	39	27.5329	518	27.5329	104	27.5329	49	27.5329	1401	27.5329	1183	27.5329	1206	27.5329	1362	27.5329	817	27.5329	99	27.5329	97	27.5329	55
30.5528	24	27.5528	1165	27.5528	830	27.5528	1237	27.5528	192	27.5528	823	27.5528	818	27.5528	834	27.5528	329	27.5528	1279	27.5528	47	27.5528	56	27.5528	37	27.5528	57	27.5528	473	27.5528	112	27.5528	58	27.5528	1265	27.5528	1009	27.5528	987	27.5528	1304	27.5528	660	27.5528	97	27.5528	78	27.5528	67
30.5727	25	27.5727	1003	27.5727	604	27.5727	1273	27.5727	266	27.5727	594	27.5727	676	27.5727	628	27.5727	500	27.5727	1165	27.5727	40	27.5727	43	27.5727	44	27.5727	43	27.5727	471	27.5727	111	27.5727	63	27.5727	1007	27.5727	791	27.5727	850	27.5727	1101	27.5727	622	27.5727	115	27.5727	89	27.5727	74
30.5925	31	27.5925	721	27.5925	441	27.5925	1342	27.5925	351	27.5925	428	27.5925	498	27.5925	450	27.5925	679	27.5925	1044	27.5925	45	27.5925	46	27.5925	41	27.5925	43	27.5925	375	27.5925	102	27.5925	53	27.5925	822	27.5925	661	27.5925	628	27.5925	934	27.5925	484	27.5925	116	27.5925	80	27.5925	69
30.6124	19	27.6124	610	27.6124	290	27.6124	1069	27.6124	583	27.6124	284	27.6124	362	27.6124	317	27.6124	840	27.6124	826	27.6124	34	27.6124	38	27.6124	36	27.6124	40	27.6124	308	27.6124	92	27.6124	64	27.6124	628	27.6124	427	27.6124	459	27.6124	702	27.6124	351	27.6124	125	27.6124	79	27.6124	63
30.6323	27	27.6323	437	27.6323	182	27.6323	866	27.6323	772	27.6323	194	27.6323	249	27.6323	235	27.6323	1013	27.6323	677	27.6323	38	27.6323	44	27.6323	27	27.6323	32	27.6323	240	27.6323	83	27.6323	62	27.6323	496	27.6323	318	27.6323	302	27.6323	538	27.6323	259	27.6323	98	27.6323	82	27.6323	66
30.6522	34	27.6522	270	27.6522	139	27.6522	661	27.6522	976	27.6522	149	27.6522	162	27.6522	195	27.6522	1082	27.6522	496	27.6522	30	27.6522	30	27.6522	29	27.6522	32	27.6522	221	27.6522	78	27.6522	61	27.6522	312	27.6522	243	27.6522	197	27.6522	392	27.6522	205	27.6522	120	27.6522	71	27.6522	81
30.672	23	27.672	204	27.672	128	27.672	472	27.672	1188	27.672	148	27.672	126	27.672	161	27.672	988	27.672	325	27.672	34	27.672	32	27.672	19	27.672	33	27.672	197	27.672	81	27.672	51	27.672	231	27.672	201	27.672	181	27.672	233	27.672	185	27.672	130	27.672	75	27.672	60
30.6919	26	27.6919	163	27.6919	126	27.6919	332	27.6919	1355	27.6919	128	27.6919	114	27.6919	147	27.6919	891	27.6919	248	27.6919	30	27.6919	27	27.6919	29	27.6919	28	27.6919	173	27.6919	77	27.6919	54	27.6919	162	27.6919	132	27.6919	170	27.6919	184	27.6919	166	27.6919	91	27.6919	83	27.6919	98
30.7118	29	27.7118	152	27.7118	106	27.7118	234	27.7118	1307	27.7118	107	27.7118	104	27.7118	135	27.7118	758	27.7118	167	27.7118	35	27.7118	44	27.7118	25	27.7118	29	27.7118	155	27.7118	105	27.7118	67	27.7118	145	27.7118	136	27.7118	115	27.7118	147	27.7118	149	27.7118	101	27.7118	83	27.7118	60
30.7317	28	27.7317	137	27.7317	95	27.7317	213	27.7317	1030	27.7317	106	27.7317	111	27.7317	140	27.7317	625	27.7317	162	27.7317	36	27.7317	33	27.7317	30	27.7317	28	27.7317	155	27.7317	91	27.7317	61	27.7317	113	27.7317	105	27.7317	101	27.7317	130	27.7317	139	27.7317	94	27.7317	77	27.7317	84
30.7515	22	27.7515	108	27.7515	102	27.7515	174	27.7515	853	27.7515	108	27.7515	87	27.7515	106	27.7515	482	27.7515	143	27.7515	32	27.7515	29	27.7515	25	27.7515	33	27.7515	150	27.7515	96	27.7515	65	27.7515	118	27.7515	97	27.7515	101	27.7515	127	27.7515	160	27.7515	89	27.7515	75	27.7515	92
30.7714	16	27.7714	115	27.7714	89	27.7714	133	27.7714	675	27.7714	95	27.7714	87	27.7714	91	27.7714	350	27.7714	104	27.7714	23	27.7714	33	27.7714	39	27.7714	25	27.7714	166	27.7714	107	27.7714	53	27.7714	102	27.7714	100	27.7714	103	27.7714	126	27.7714	135	27.7714	100	27.7714	97	27.7714	70
30.7913	25	27.7913	96	27.7913	84	27.7913	108	27.7913	530	27.7913	96	27.7913	89	27.7913	95	27.7913	263	27.7913	86	27.7913	30	27.7913	32	27.7913	27	27.7913	28	27.7913	148	27.7913	91	27.7913	55	27.7913	107	27.7913	88	27.7913	91	27.7913	115	27.7913	140	27.7913	94	27.7913	84	27.7913	58
30.8112	22	27.8112	87	27.8112	85	27.8112	104	27.8112	333	27.8112	105	27.8112	76	27.8112	98	27.8112	210	27.8112	99	27.8112	29	27.8112	31	27.8112	22	27.8112	33	27.8112	147	27.8112	103	27.8112	63	27.8112	75	27.8112	74	27.8112	99	27.8112	72	27.8112	125	27.8112	89	27.8112	118	27.8112	73
30.831	22	27.831	75	27.831	65	27.831	104	27.831	201	27.831	81	27.831	74	27.831	95	27.831	188	27.831	110	27.831	28	27.831	31	27.831	33	27.831	30	27.831	161	27.831	100	27.831	46	27.831	85	27.831	86	27.831	72	27.831	78	27.831	137	27.831	72	27.831	97	27.831	73
30.8509	22	27.8509	90	27.8509	89	27.8509	110	27.8509	179	27.8509	94	27.8509	79	27.8509	109	27.8509	169	27.8509	91	27.8509	34	27.8509	34	27.8509	31	27.8509	26	27.8509	187	27.8509	115	27.8509	74	27.8509	93	27.8509	75	27.8509	88	27.8509	86	27.8509	135	27.8509	88	27.8509	80	27.8509	62
30.8708	32	27.8708	82	27.8708	64	27.8708	80	27.8708	133	27.8708	81	27.8708	91	27.8708	102	27.8708	164	27.8708	79	27.8708	30	27.8708	34	27.8708	29	27.8708	33	27.8708	177	27.8708	120	27.8708	57	27.8708	75	27.8708	73	27.8708	75	27.8708	90	27.8708	128	27.8708	87	27.8708	81	27.8708	64
30.8907	21	27.8907	80	27.8907	63	27.8907	88	27.8907	144	27.8907	67	27.8907	95	27.8907	101	27.8907	138	27.8907	74	27.8907	22	27.8907	23	27.8907	26	27.8907	35	27.8907	159	27.8907	125	27.8907	62	27.8907	76	27.8907	86	27.8907	89	27.8907	69	27.8907	118	27.8907	103	27.8907	86	27.8907	81
30.9105	18	27.9105	91	27.9105	72	27.9105	74	27.9105	102	27.9105	70	27.9105	81	27.9105	83	27.9105	122	27.9105	76	27.9105	20	27.9105	33	27.9105	29	27.9105	32	27.9105	175	27.9105	121	27.9105	79	27.9105	77	27.9105	81	27.9105	77	27.9105	79	27.9105	110	27.9105	107	27.9105	78	27.9105	69
30.9304	35	27.9304	80	27.9304	87	27.9304	82	27.9304	102	27.9304	85	27.9304	73	27.9304	93	27.9304	131	27.9304	75	27.9304	25	27.9304	24	27.9304	29	27.9304	22	27.9304	175	27.9304	132	27.9304	59	27.9304	78	27.9304	71	27.9304	66	27.9304	88	27.9304	101	27.9304	112	27.9304	73	27.9304	79
30.9503	35	27.9503	67	27.9503	68	27.9503	90	27.9503	107	27.9503	90	27.9503	75	27.9503	88	27.9503	114	27.9503	69	27.9503	21	27.9503	22	27.9503	29	27.9503	29	27.9503	173	27.9503	126	27.9503	63	27.9503	55	27.9503	71	27.9503	68	27.9503	71	27.9503	99	27.9503	142	27.9503	83	27.9503	57
30.9702	29	27.9702	70	27.9702	76	27.9702	86	27.9702	117	27.9702	65	27.9702	85	27.9702	75	27.9702	130	27.9702	74	27.9702	31	27.9702	34	27.9702	27	27.9702	29	27.9702	166	27.9702	168	27.9702	58	27.9702	67	27.9702	73	27.9702	59	27.9702	91	27.9702	122	27.9702	107	27.9702	86	27.9702	62
30.99	13	27.99	70	27.99	63	27.99	70	27.99	78	27.99	59	27.99	78	27.99	86	27.99	121	27.99	66	27.99	19	27.99	21	27.99	36	27.99	30	27.99	180	27.99	148	27.99	66	27.99	62	27.99	63	27.99	82	27.99	82	27.99	113	27.99	146	27.99	78	27.99	60
31.0099	27	28.0099	75	28.0099	62	28.0099	71	28.0099	74	28.0099	71	28.0099	64	28.0099	91	28.0099	109	28.0099	66	28.0099	29	28.0099	21	28.0099	20	28.0099	22	28.0099	183	28.0099	179	28.0099	47	28.0099	69	28.0099	71	28.0099	75	28.0099	74	28.0099	103	28.0099	136	28.0099	81	28.0099	79
31.0298	15	28.0298	77	28.0298	90	28.0298	75	28.0298	68	28.0298	61	28.0298	71	28.0298	83	28.0298	124	28.0298	72	28.0298	35	28.0298	33	28.0298	20	28.0298	24	28.0298	181	28.0298	191	28.0298	46	28.0298	64	28.0298	62	28.0298	87	28.0298	81	28.0298	116	28.0298	137	28.0298	82	28.0298	75
31.0497	36	28.0497	58	28.0497	59	28.0497	65	28.0497	61	28.0497	73	28.0497	61	28.0497	92	28.0497	113	28.0497	71	28.0497	29	28.0497	26	28.0497	28	28.0497	30	28.0497	188	28.0497	210	28.0497	57	28.0497	60	28.0497	49	28.0497	60	28.0497	72	28.0497	107	28.0497	156	28.0497	86	28.0497	64
31.0695	32	28.0695	80	28.0695	71	28.0695	74	28.0695	76	28.0695	74	28.0695	67	28.0695	88	28.0695	107	28.0695	65	28.0695	25	28.0695	31	28.0695	28	28.0695	22	28.0695	168	28.0695	201	28.0695	59	28.0695	61	28.0695	61	28.0695	69	28.0695	68	28.0695	104	28.0695	159	28.0695	71	28.0695	82
31.0894	39	28.0894	57	28.0894	68	28.0894	62	28.0894	48	28.0894	54	28.0894	68	28.0894	84	28.0894	111	28.0894	71	28.0894	22	28.0894	25	28.0894	31	28.0894	29	28.0894	164	28.0894	214	28.0894	66	28.0894	54	28.0894	72	28.0894	56	28.0894	77	28.0894	97	28.0894	157	28.0894	81	28.0894	78
31.1093	22	28.1093	71	28.1093	54	28.1093	55	28.1093	54	28.1093	62	28.1093	73	28.1093	84	28.1093	96	28.1093	70	28.1093	35	28.1093	27	28.1093	29	28.1093	38	28.1093	141	28.1093	211	28.1093	69	28.1093	55	28.1093	55	28.1093	70	28.1093	76	28.1093	101	28.1093	181	28.1093	94	28.1093	84
31.1292	16	28.1292	71	28.1292	58	28.1292	66	28.1292	63	28.1292	79	28.1292	77	28.1292	91	28.1292	114	28.1292	71	28.1292	27	28.1292	27	28.1292	23	28.1292	40	28.1292	162	28.1292	201	28.1292	69	28.1292	72	28.1292	74	28.1292	55	28.1292	66	28.1292	102	28.1292	179	28.1292	83	28.1292	73
31.1491	26	28.1491	71	28.1491	79	28.1491	62	28.1491	71	28.1491	61	28.1491	57	28.1491	85	28.1491	102	28.1491	91	28.1491	25	28.1491	26	28.1491	25	28.1491	29	28.1491	156	28.1491	191	28.1491	75	28.1491	55	28.1491	71	28.1491	60	28.1491	85	28.1491	82	28.1491	190	28.1491	107	28.1491	82
31.1689	28	28.1689	72	28.1689	83	28.1689	87	28.1689	61	28.1689	73	28.1689	69	28.1689	80	28.1689	92	28.1689	74	28.1689	21	28.1689	27	28.1689	24	28.1689	29	28.1689	155	28.1689	198	28.1689	64	28.1689	65	28.1689	67	28.1689	62	28.1689	61	28.1689	92	28.1689	218	28.1689	96	28.1689	69
31.1888	28	28.1888	73	28.1888	81	28.1888	65	28.1888	54	28.1888	70	28.1888	60	28.1888	71	28.1888	88	28.1888	63	28.1888	21	28.1888	31	28.1888	24	28.1888	18	28.1888	132	28.1888	181	28.1888	57	28.1888	69	28.1888	70	28.1888	57	28.1888	77	28.1888	99	28.1888	212	28.1888	106	28.1888	64
31.2087	20	28.2087	65	28.2087	69	28.2087	74	28.2087	56	28.2087	66	28.2087	76	28.2087	83	28.2087	98	28.2087	58	28.2087	33	28.2087	24	28.2087	22	28.2087	31	28.2087	151	28.2087	215	28.2087	79	28.2087	60	28.2087	62	28.2087	61	28.2087	81	28.2087	80	28.2087	223	28.2087	100	28.2087	56
31.2286	32	28.2286	59	28.2286	63	28.2286	67	28.2286	46	28.2286	71	28.2286	66	28.2286	90	28.2286	84	28.2286	57	28.2286	28	28.2286	21	28.2286	24	28.2286	25	28.2286	146	28.2286	185	28.2286	82	28.2286	62	28.2286	69	28.2286	72	28.2286	73	28.2286	83	28.2286	200	28.2286	94	28.2286	63
31.2484	22	28.2484	55	28.2484	52	28.2484	60	28.2484	57	28.2484	68	28.2484	63	28.2484	94	28.2484	110	28.2484	70	28.2484	28	28.2484	29	28.2484	27	28.2484	28	28.2484	135	28.2484	171	28.2484	94	28.2484	86	28.2484	66	28.2484	51	28.2484	80	28.2484	89	28.2484	204	28.2484	106	28.2484	53
31.2683	26	28.2683	59	28.2683	64	28.2683	62	28.2683	58	28.2683	50	28.2683	76	28.2683	94	28.2683	90	28.2683	65	28.2683	22	28.2683	29	28.2683	35	28.2683	22	28.2683	136	28.2683	172	28.2683	75	28.2683	66	28.2683	54	28.2683	64	28.2683	77	28.2683	84	28.2683	192	28.2683	118	28.2683	66
31.2882	32	28.2882	79	28.2882	63	28.2882	77	28.2882	52	28.2882	79	28.2882	58	28.2882	84	28.2882	92	28.2882	65	28.2882	26	28.2882	24	28.2882	29	28.2882	26	28.2882	134	28.2882	153	28.2882	101	28.2882	61	28.2882	59	28.2882	59	28.2882	53	28.2882	84	28.2882	173	28.2882	98	28.2882	60
31.3081	18	28.3081	64	28.3081	59	28.3081	79	28.3081	56	28.3081	74	28.3081	88	28.3081	73	28.3081	95	28.3081	76	28.3081	32	28.3081	23	28.3081	27	28.3081	21	28.3081	137	28.3081	147	28.3081	101	28.3081	72	28.3081	66	28.3081	72	28.3081	69	28.3081	79	28.3081	190	28.3081	117	28.3081	61
31.3279	26	28.3279	59	28.3279	60	28.3279	65	28.3279	56	28.3279	81	28.3279	61	28.3279	80	28.3279	85	28.3279	53	28.3279	22	28.3279	17	28.3279	22	28.3279	14	28.3279	125	28.3279	142	28.3279	99	28.3279	70	28.3279	63	28.3279	68	28.3279	69	28.3279	76	28.3279	174	28.3279	153	28.3279	76
31.3478	20	28.3478	60	28.3478	62	28.3478	56	28.3478	53	28.3478	82	28.3478	57	28.3478	89	28.3478	97	28.3478	54	28.3478	29	28.3478	24	28.3478	21	28.3478	35	28.3478	112	28.3478	162	28.3478	110	28.3478	59	28.3478	58	28.3478	76	28.3478	69	28.3478	85	28.3478	192	28.3478	151	28.3478	51
31.3677	22	28.3677	65	28.3677	41	28.3677	64	28.3677	57	28.3677	62	28.3677	65	28.3677	76	28.3677	99	28.3677	60	28.3677	14	28.3677	23	28.3677	29	28.3677	25	28.3677	128	28.3677	120	28.3677	105	28.3677	57	28.3677	58	28.3677	71	28.3677	83	28.3677	66	28.3677	154	28.3677	119	28.3677	63
31.3876	23	28.3876	71	28.3876	59	28.3876	67	28.3876	65	28.3876	65	28.3876	81	28.3876	84	28.3876	100	28.3876	56	28.3876	29	28.3876	22	28.3876	19	28.3876	23	28.3876	123	28.3876	137	28.3876	111	28.3876	54	28.3876	61	28.3876	57	28.3876	63	28.3876	76	28.3876	158	28.3876	141	28.3876	88
31.4074	25	28.4074	63	28.4074	54	28.4074	68	28.4074	53	28.4074	48	28.4074	70	28.4074	85	28.4074	92	28.4074	75	28.4074	23	28.4074	23	28.4074	28	28.4074	27	28.4074	121	28.4074	132	28.4074	128	28.4074	58	28.4074	51	28.4074	65	28.4074	62	28.4074	80	28.4074	140	28.4074	148	28.4074	79
31.4273	25	28.4273	55	28.4273	71	28.4273	55	28.4273	59	28.4273	68	28.4273	60	28.4273	83	28.4273	93	28.4273	59	28.4273	22	28.4273	25	28.4273	24	28.4273	22	28.4273	120	28.4273	127	28.4273	118	28.4273	63	28.4273	81	28.4273	73	28.4273	80	28.4273	79	28.4273	152	28.4273	141	28.4273	68
31.4472	29	28.4472	69	28.4472	77	28.4472	67	28.4472	63	28.4472	61	28.4472	77	28.4472	80	28.4472	87	28.4472	71	28.4472	30	28.4472	25	28.4472	28	28.4472	22	28.4472	114	28.4472	159	28.4472	112	28.4472	68	28.4472	70	28.4472	69	28.4472	65	28.4472	73	28.4472	138	28.4472	133	28.4472	70
31.4671	30	28.4671	61	28.4671	74	28.4671	66	28.4671	53	28.4671	79	28.4671	75	28.4671	86	28.4671	97	28.4671	43	28.4671	25	28.4671	31	28.4671	25	28.4671	27	28.4671	85	28.4671	139	28.4671	132	28.4671	64	28.4671	69	28.4671	63	28.4671	68	28.4671	65	28.4671	124	28.4671	138	28.4671	72
31.4869	20	28.4869	53	28.4869	68	28.4869	50	28.4869	49	28.4869	72	28.4869	74	28.4869	97	28.4869	90	28.4869	59	28.4869	19	28.4869	23	28.4869	32	28.4869	23	28.4869	99	28.4869	127	28.4869	129	28.4869	55	28.4869	68	28.4869	72	28.4869	71	28.4869	67	28.4869	143	28.4869	156	28.4869	75
31.5068	24	28.5068	58	28.5068	61	28.5068	60	28.5068	55	28.5068	63	28.5068	68	28.5068	87	28.5068	100	28.5068	70	28.5068	26	28.5068	33	28.5068	18	28.5068	24	28.5068	111	28.5068	140	28.5068	136	28.5068	52	28.5068	69	28.5068	83	28.5068	68	28.5068	71	28.5068	142	28.5068	156	28.5068	80
31.5267	28	28.5267	84	28.5267	68	28.5267	60	28.5267	44	28.5267	67	28.5267	73	28.5267	85	28.5267	73	28.5267	57	28.5267	25	28.5267	29	28.5267	25	28.5267	22	28.5267	102	28.5267	156	28.5267	144	28.5267	57	28.5267	66	28.5267	68	28.5267	49	28.5267	82	28.5267	125	28.5267	156	28.5267	73
31.5466	25	28.5466	75	28.5466	60	28.5466	67	28.5466	46	28.5466	65	28.5466	63	28.5466	82	28.5466	81	28.5466	45	28.5466	33	28.5466	22	28.5466	28	28.5466	30	28.5466	114	28.5466	158	28.5466	131	28.5466	65	28.5466	60	28.5466	73	28.5466	64	28.5466	83	28.5466	137	28.5466	137	28.5466	65
31.5664	25	28.5664	68	28.5664	66	28.5664	53	28.5664	60	28.5664	74	28.5664	65	28.5664	88	28.5664	99	28.5664	51	28.5664	27	28.5664	17	28.5664	20	28.5664	10	28.5664	102	28.5664	139	28.5664	146	28.5664	74	28.5664	66	28.5664	51	28.5664	65	28.5664	80	28.5664	126	28.5664	159	28.5664	81
31.5863	17	28.5863	55	28.5863	63	28.5863	74	28.5863	52	28.5863	61	28.5863	67	28.5863	103	28.5863	112	28.5863	48	28.5863	37	28.5863	25	28.5863	25	28.5863	25	28.5863	101	28.5863	154	28.5863	145	28.5863	67	28.5863	63	28.5863	44	28.5863	75	28.5863	64	28.5863	129	28.5863	165	28.5863	81
31.6062	26	28.6062	68	28.6062	62	28.6062	69	28.6062	50	28.6062	64	28.6062	69	28.6062	88	28.6062	90	28.6062	51	28.6062	25	28.6062	28	28.6062	36	28.6062	27	28.6062	95	28.6062	168	28.6062	133	28.6062	64	28.6062	63	28.6062	56	28.6062	78	28.6062	73	28.6062	114	28.6062	152	28.6062	69
31.6261	23	28.6261	66	28.6261	62	28.6261	74	28.6261	65	28.6261	74	28.6261	62	28.6261	90	28.6261	100	28.6261	62	28.6261	25	28.6261	26	28.6261	36	28.6261	27	28.6261	91	28.6261	173	28.6261	114	28.6261	49	28.6261	70	28.6261	73	28.6261	50	28.6261	79	28.6261	126	28.6261	155	28.6261	81
31.6459	27	28.6459	66	28.6459	63	28.6459	73	28.6459	64	28.6459	65	28.6459	70	28.6459	75	28.6459	102	28.6459	56	28.6459	25	28.6459	17	28.6459	31	28.6459	29	28.6459	94	28.6459	164	28.6459	127	28.6459	53	28.6459	67	28.6459	60	28.6459	61	28.6459	59	28.6459	160	28.6459	137	28.6459	80
31.6658	32	28.6658	61	28.6658	49	28.6658	44	28.6658	48	28.6658	63	28.6658	65	28.6658	87	28.6658	71	28.6658	66	28.6658	25	28.6658	23	28.6658	27	28.6658	22	28.6658	103	28.6658	146	28.6658	118	28.6658	53	28.6658	49	28.6658	71	28.6658	73	28.6658	70	28.6658	137	28.6658	120	28.6658	68
31.6857	19	28.6857	60	28.6857	35	28.6857	52	28.6857	54	28.6857	72	28.6857	72	28.6857	104	28.6857	80	28.6857	65	28.6857	26	28.6857	27	28.6857	13	28.6857	20	28.6857	77	28.6857	148	28.6857	120	28.6857	52	28.6857	72	28.6857	62	28.6857	70	28.6857	65	28.6857	136	28.6857	141	28.6857	66
31.7056	15	28.7056	65	28.7056	59	28.7056	55	28.7056	57	28.7056	73	28.7056	81	28.7056	92	28.7056	95	28.7056	47	28.7056	21	28.7056	18	28.7056	25	28.7056	28	28.7056	78	28.7056	183	28.7056	123	28.7056	51	28.7056	53	28.7056	61	28.7056	77	28.7056	65	28.7056	149	28.7056	145	28.7056	71
31.7254	18	28.7254	56	28.7254	56	28.7254	65	28.7254	56	28.7254	62	28.7254	70	28.7254	91	28.7254	98	28.7254	58	28.7254	28	28.7254	31	28.7254	17	28.7254	29	28.7254	86	28.7254	146	28.7254	116	28.7254	55	28.7254	59	28.7254	65	28.7254	77	28.7254	70	28.7254	153	28.7254	123	28.7254	77
31.7453	34	28.7453	46	28.7453	57	28.7453	64	28.7453	51	28.7453	58	28.7453	63	28.7453	91	28.7453	95	28.7453	63	28.7453	15	28.7453	20	28.7453	22	28.7453	32	28.7453	71	28.7453	160	28.7453	98	28.7453	60	28.7453	57	28.7453	60	28.7453	79	28.7453	70	28.7453	141	28.7453	122	28.7453	76
31.7652	22	28.7652	61	28.7652	62	28.7652	61	28.7652	54	28.7652	52	28.7652	66	28.7652	94	28.7652	92	28.7652	61	28.7652	21	28.7652	25	28.7652	29	28.7652	19	28.7652	56	28.7652	151	28.7652	119	28.7652	64	28.7652	67	28.7652	65	28.7652	63	28.7652	57	28.7652	156	28.7652	131	28.7652	74
31.7851	19	28.7851	65	28.7851	72	28.7851	62	28.7851	49	28.7851	71	28.7851	53	28.7851	96	28.7851	89	28.7851	59	28.7851	17	28.7851	28	28.7851	22	28.7851	17	28.7851	69	28.7851	148	28.7851	124	28.7851	44	28.7851	70	28.7851	48	28.7851	69	28.7851	75	28.7851	176	28.7851	111	28.7851	86
31.8049	16	28.8049	56	28.8049	57	28.8049	75	28.8049	50	28.8049	68	28.8049	65	28.8049	84	28.8049	109	28.8049	53	28.8049	34	28.8049	28	28.8049	25	28.8049	24	28.8049	73	28.8049	141	28.8049	113	28.8049	63	28.8049	55	28.8049	41	28.8049	77	28.8049	69	28.8049	135	28.8049	120	28.8049	85
31.8248	17	28.8248	62	28.8248	61	28.8248	63	28.8248	43	28.8248	63	28.8248	59	28.8248	102	28.8248	93	28.8248	56	28.8248	16	28.8248	20	28.8248	29	28.8248	21	28.8248	81	28.8248	146	28.8248	127	28.8248	64	28.8248	53	28.8248	63	28.8248	73	28.8248	64	28.8248	145	28.8248	129	28.8248	75
31.8447	21	28.8447	56	28.8447	52	28.8447	73	28.8447	67	28.8447	68	28.8447	69	28.8447	72	28.8447	77	28.8447	67	28.8447	32	28.8447	30	28.8447	23	28.8447	17	28.8447	65	28.8447	157	28.8447	100	28.8447	54	28.8447	58	28.8447	68	28.8447	56	28.8447	56	28.8447	147	28.8447	109	28.8447	97
31.8646	32	28.8646	53	28.8646	40	28.8646	60	28.8646	65	28.8646	49	28.8646	65	28.8646	81	28.8646	90	28.8646	57	28.8646	20	28.8646	24	28.8646	17	28.8646	20	28.8646	70	28.8646	113	28.8646	102	28.8646	53	28.8646	65	28.8646	54	28.8646	75	28.8646	67	28.8646	153	28.8646	127	28.8646	100
31.8844	28	28.8844	53	28.8844	75	28.8844	62	28.8844	52	28.8844	61	28.8844	63	28.8844	86	28.8844	80	28.8844	65	28.8844	32	28.8844	28	28.8844	26	28.8844	27	28.8844	72	28.8844	108	28.8844	97	28.8844	48	28.8844	65	28.8844	63	28.8844	65	28.8844	73	28.8844	142	28.8844	127	28.8844	97
31.9043	15	28.9043	47	28.9043	75	28.9043	61	28.9043	53	28.9043	49	28.9043	61	28.9043	77	28.9043	72	28.9043	65	28.9043	27	28.9043	33	28.9043	20	28.9043	24	28.9043	62	28.9043	143	28.9043	107	28.9043	63	28.9043	56	28.9043	73	28.9043	66	28.9043	63	28.9043	172	28.9043	122	28.9043	103
31.9242	24	28.9242	62	28.9242	56	28.9242	59	28.9242	62	28.9242	66	28.9242	69	28.9242	71	28.9242	94	28.9242	57	28.9242	29	28.9242	33	28.9242	27	28.9242	26	28.9242	66	28.9242	128	28.9242	115	28.9242	59	28.9242	60	28.9242	66	28.9242	65	28.9242	60	28.9242	146	28.9242	121	28.9242	112
31.9441	16	28.9441	56	28.9441	67	28.9441	74	28.9441	62	28.9441	59	28.9441	53	28.9441	78	28.9441	87	28.9441	55	28.9441	29	28.9441	31	28.9441	24	28.9441	24	28.9441	62	28.9441	118	28.9441	92	28.9441	65	28.9441	63	28.9441	60	28.9441	72	28.9441	69	28.9441	168	28.9441	98	28.9441	111
31.9639	19	28.9639	58	28.9639	70	28.9639	66	28.9639	52	28.9639	63	28.9639	56	28.9639	84	28.9639	112	28.9639	61	28.9639	31	28.9639	18	28.9639	30	28.9639	33	28.9639	67	28.9639	109	28.9639	99	28.9639	52	28.9639	64	28.9639	65	28.9639	59	28.9639	79	28.9639	142	28.9639	86	28.9639	111
31.9838	25	28.9838	72	28.9838	56	28.9838	63	28.9838	50	28.9838	65	28.9838	59	28.9838	97	28.9838	103	28.9838	50	28.9838	18	28.9838	27	28.9838	24	28.9838	25	28.9838	75	28.9838	110	28.9838	68	28.9838	54	28.9838	54	28.9838	64	28.9838	63	28.9838	66	28.9838	127	28.9838	101	28.9838	89
32.0037	26	29.0037	61	29.0037	49	29.0037	72	29.0037	61	29.0037	60	29.0037	56	29.0037	80	29.0037	92	29.0037	44	29.0037	32	29.0037	29	29.0037	33	29.0037	24	29.0037	61	29.0037	93	29.0037	93	29.0037	62	29.0037	59	29.0037	63	29.0037	85	29.0037	71	29.0037	119	29.0037	120	29.0037	109
32.0236	20	29.0236	44	29.0236	63	29.0236	52	29.0236	43	29.0236	68	29.0236	84	29.0236	92	29.0236	79	29.0236	67	29.0236	20	29.0236	32	29.0236	23	29.0236	30	29.0236	70	29.0236	95	29.0236	98	29.0236	55	29.0236	52	29.0236	53	29.0236	57	29.0236	67	29.0236	133	29.0236	110	29.0236	110
32.0434	17	29.0434	64	29.0434	56	29.0434	75	29.0434	48	29.0434	75	29.0434	54	29.0434	100	29.0434	93	29.0434	77	29.0434	26	29.0434	31	29.0434	25	29.0434	29	29.0434	64	29.0434	98	29.0434	75	29.0434	48	29.0434	62	29.0434	66	29.0434	74	29.0434	63	29.0434	122	29.0434	102	29.0434	91
32.0633	22	29.0633	53	29.0633	67	29.0633	54	29.0633	62	29.0633	68	29.0633	85	29.0633	83	29.0633	105	29.0633	71	29.0633	22	29.0633	33	29.0633	22	29.0633	24	29.0633	55	29.0633	91	29.0633	76	29.0633	44	29.0633	60	29.0633	69	29.0633	66	29.0633	61	29.0633	99	29.0633	98	29.0633	112
32.0832	35	29.0832	73	29.0832	71	29.0832	46	29.0832	70	29.0832	59	29.0832	62	29.0832	89	29.0832	87	29.0832	55	29.0832	20	29.0832	20	29.0832	25	29.0832	25	29.0832	64	29.0832	71	29.0832	78	29.0832	53	29.0832	60	29.0832	63	29.0832	76	29.0832	63	29.0832	113	29.0832	95	29.0832	91
32.1031	28	29.1031	53	29.1031	61	29.1031	59	29.1031	48	29.1031	59	29.1031	66	29.1031	91	29.1031	101	29.1031	78	29.1031	24	29.1031	24	29.1031	26	29.1031	16	29.1031	60	29.1031	71	29.1031	86	29.1031	50	29.1031	53	29.1031	50	29.1031	75	29.1031	75	29.1031	107	29.1031	97	29.1031	68
32.123	20	29.123	56	29.123	64	29.123	43	29.123	55	29.123	79	29.123	73	29.123	92	29.123	81	29.123	55	29.123	21	29.123	26	29.123	25	29.123	23	29.123	56	29.123	80	29.123	98	29.123	48	29.123	55	29.123	66	29.123	63	29.123	49	29.123	117	29.123	105	29.123	83
32.1428	29	29.1428	62	29.1428	63	29.1428	61	29.1428	49	29.1428	74	29.1428	63	29.1428	100	29.1428	91	29.1428	71	29.1428	16	29.1428	25	29.1428	28	29.1428	24	29.1428	55	29.1428	79	29.1428	83	29.1428	62	29.1428	66	29.1428	75	29.1428	69	29.1428	74	29.1428	114	29.1428	100	29.1428	103
32.1627	25	29.1627	52	29.1627	56	29.1627	48	29.1627	44	29.1627	71	29.1627	70	29.1627	94	29.1627	91	29.1627	56	29.1627	35	29.1627	31	29.1627	22	29.1627	29	29.1627	61	29.1627	84	29.1627	79	29.1627	41	29.1627	78	29.1627	66	29.1627	59	29.1627	56	29.1627	94	29.1627	109	29.1627	88
32.1826	18	29.1826	64	29.1826	53	29.1826	61	29.1826	51	29.1826	74	29.1826	78	29.1826	78	29.1826	101	29.1826	58	29.1826	21	29.1826	30	29.1826	16	29.1826	27	29.1826	59	29.1826	73	29.1826	88	29.1826	51	29.1826	65	29.1826	68	29.1826	76	29.1826	57	29.1826	102	29.1826	110	29.1826	85
32.2025	21	29.2025	48	29.2025	60	29.2025	58	29.2025	57	29.2025	68	29.2025	63	29.2025	87	29.2025	77	29.2025	48	29.2025	13	29.2025	42	29.2025	25	29.2025	26	29.2025	71	29.2025	65	29.2025	76	29.2025	61	29.2025	55	29.2025	44	29.2025	68	29.2025	67	29.2025	88	29.2025	100	29.2025	75
32.2223	20	29.2223	53	29.2223	59	29.2223	60	29.2223	63	29.2223	69	29.2223	64	29.2223	95	29.2223	98	29.2223	58	29.2223	29	29.2223	22	29.2223	23	29.2223	27	29.2223	61	29.2223	73	29.2223	108	29.2223	59	29.2223	60	29.2223	57	29.2223	72	29.2223	45	29.2223	90	29.2223	127	29.2223	83
32.2422	24	29.2422	41	29.2422	54	29.2422	58	29.2422	46	29.2422	75	29.2422	64	29.2422	98	29.2422	80	29.2422	68	29.2422	24	29.2422	31	29.2422	31	29.2422	34	29.2422	56	29.2422	66	29.2422	85	29.2422	52	29.2422	46	29.2422	64	29.2422	70	29.2422	51	29.2422	74	29.2422	114	29.2422	78
32.2621	21	29.2621	57	29.2621	64	29.2621	72	29.2621	50	29.2621	78	29.2621	74	29.2621	104	29.2621	109	29.2621	64	29.2621	28	29.2621	24	29.2621	19	29.2621	26	29.2621	58	29.2621	66	29.2621	111	29.2621	52	29.2621	54	29.2621	59	29.2621	53	29.2621	62	29.2621	74	29.2621	101	29.2621	85
32.282	18	29.282	52	29.282	59	29.282	71	29.282	58	29.282	58	29.282	77	29.282	72	29.282	85	29.282	58	29.282	26	29.282	46	29.282	23	29.282	15	29.282	53	29.282	60	29.282	72	29.282	54	29.282	64	29.282	53	29.282	77	29.282	62	29.282	99	29.282	100	29.282	73
32.3018	22	29.3018	61	29.3018	65	29.3018	61	29.3018	53	29.3018	57	29.3018	61	29.3018	83	29.3018	97	29.3018	83	29.3018	27	29.3018	23	29.3018	34	29.3018	22	29.3018	45	29.3018	77	29.3018	72	29.3018	60	29.3018	53	29.3018	55	29.3018	74	29.3018	44	29.3018	71	29.3018	102	29.3018	78
32.3217	28	29.3217	51	29.3217	52	29.3217	63	29.3217	41	29.3217	69	29.3217	56	29.3217	86	29.3217	99	29.3217	70	29.3217	21	29.3217	27	29.3217	23	29.3217	18	29.3217	61	29.3217	67	29.3217	81	29.3217	51	29.3217	57	29.3217	58	29.3217	63	29.3217	70	29.3217	65	29.3217	95	29.3217	79
32.3416	12	29.3416	72	29.3416	50	29.3416	57	29.3416	48	29.3416	64	29.3416	54	29.3416	67	29.3416	82	29.3416	63	29.3416	26	29.3416	29	29.3416	25	29.3416	20	29.3416	58	29.3416	65	29.3416	103	29.3416	55	29.3416	57	29.3416	69	29.3416	67	29.3416	55	29.3416	64	29.3416	101	29.3416	86
32.3615	21	29.3615	55	29.3615	44	29.3615	59	29.3615	49	29.3615	60	29.3615	63	29.3615	84	29.3615	95	29.3615	55	29.3615	22	29.3615	43	29.3615	24	29.3615	18	29.3615	62	29.3615	81	29.3615	85	29.3615	48	29.3615	64	29.3615	57	29.3615	60	29.3615	61	29.3615	67	29.3615	113	29.3615	80
32.3813	30	29.3813	43	29.3813	62	29.3813	57	29.3813	49	29.3813	66	29.3813	54	29.3813	82	29.3813	85	29.3813	66	29.3813	24	29.3813	26	29.3813	26	29.3813	26	29.3813	54	29.3813	66	29.3813	87	29.3813	60	29.3813	47	29.3813	66	29.3813	66	29.3813	51	29.3813	74	29.3813	94	29.3813	90
32.4012	27	29.4012	48	29.4012	55	29.4012	58	29.4012	62	29.4012	50	29.4012	66	29.4012	77	29.4012	92	29.4012	55	29.4012	19	29.4012	24	29.4012	25	29.4012	20	29.4012	57	29.4012	48	29.4012	75	29.4012	68	29.4012	59	29.4012	64	29.4012	55	29.4012	83	29.4012	59	29.4012	106	29.4012	61
32.4211	20	29.4211	51	29.4211	58	29.4211	57	29.4211	49	29.4211	51	29.4211	59	29.4211	65	29.4211	97	29.4211	75	29.4211	20	29.4211	29	29.4211	22	29.4211	22	29.4211	60	29.4211	75	29.4211	110	29.4211	44	29.4211	54	29.4211	51	29.4211	62	29.4211	44	29.4211	72	29.4211	113	29.4211	97
32.441	22	29.441	61	29.441	69	29.441	54	29.441	46	29.441	73	29.441	62	29.441	76	29.441	110	29.441	52	29.441	17	29.441	26	29.441	29	29.441	21	29.441	68	29.441	63	29.441	98	29.441	43	29.441	74	29.441	58	29.441	65	29.441	73	29.441	65	29.441	138	29.441	58
32.4608	11	29.4608	65	29.4608	51	29.4608	57	29.4608	62	29.4608	62	29.4608	50	29.4608	83	29.4608	101	29.4608	61	29.4608	25	29.4608	30	29.4608	22	29.4608	24	29.4608	51	29.4608	57	29.4608	85	29.4608	64	29.4608	69	29.4608	44	29.4608	61	29.4608	48	29.4608	69	29.4608	122	29.4608	76
32.4807	21	29.4807	56	29.4807	74	29.4807	69	29.4807	58	29.4807	77	29.4807	71	29.4807	67	29.4807	89	29.4807	49	29.4807	23	29.4807	26	29.4807	28	29.4807	24	29.4807	62	29.4807	82	29.4807	87	29.4807	55	29.4807	56	29.4807	59	29.4807	59	29.4807	58	29.4807	55	29.4807	126	29.4807	93
32.5006	17	29.5006	60	29.5006	50	29.5006	61	29.5006	51	29.5006	62	29.5006	60	29.5006	94	29.5006	98	29.5006	55	29.5006	12	29.5006	28	29.5006	21	29.5006	14	29.5006	59	29.5006	52	29.5006	110	29.5006	59	29.5006	65	29.5006	57	29.5006	61	29.5006	56	29.5006	62	29.5006	138	29.5006	70
32.5205	14	29.5205	61	29.5205	61	29.5205	60	29.5205	46	29.5205	56	29.5205	54	29.5205	71	29.5205	80	29.5205	49	29.5205	23	29.5205	22	29.5205	21	29.5205	25	29.5205	53	29.5205	54	29.5205	80	29.5205	58	29.5205	58	29.5205	50	29.5205	71	29.5205	36	29.5205	66	29.5205	116	29.5205	61
32.5403	19	29.5403	66	29.5403	57	29.5403	65	29.5403	53	29.5403	59	29.5403	58	29.5403	74	29.5403	97	29.5403	50	29.5403	23	29.5403	21	29.5403	24	29.5403	23	29.5403	62	29.5403	71	29.5403	102	29.5403	52	29.5403	68	29.5403	55	29.5403	73	29.5403	53	29.5403	57	29.5403	130	29.5403	73
32.5602	19	29.5602	72	29.5602	63	29.5602	52	29.5602	54	29.5602	72	29.5602	54	29.5602	84	29.5602	95	29.5602	58	29.5602	18	29.5602	34	29.5602	12	29.5602	29	29.5602	49	29.5602	63	29.5602	102	29.5602	53	29.5602	73	29.5602	53	29.5602	73	29.5602	49	29.5602	66	29.5602	126	29.5602	63
32.5801	24	29.5801	48	29.5801	60	29.5801	66	29.5801	48	29.5801	55	29.5801	46	29.5801	79	29.5801	96	29.5801	62	29.5801	24	29.5801	19	29.5801	24	29.5801	30	29.5801	51	29.5801	58	29.5801	114	29.5801	64	29.5801	59	29.5801	67	29.5801	69	29.5801	56	29.5801	50	29.5801	119	29.5801	85
32.6	25	29.6	61	29.6	57	29.6	65	29.6	37	29.6	69	29.6	58	29.6	67	29.6	87	29.6	54	29.6	19	29.6	32	29.6	24	29.6	24	29.6	48	29.6	61	29.6	112	29.6	52	29.6	41	29.6	58	29.6	83	29.6	53	29.6	81	29.6	123	29.6	87
32.6198	19	29.6198	66	29.6198	62	29.6198	58	29.6198	42	29.6198	60	29.6198	70	29.6198	59	29.6198	91	29.6198	62	29.6198	18	29.6198	29	29.6198	18	29.6198	29	29.6198	66	29.6198	67	29.6198	92	29.6198	56	29.6198	56	29.6198	67	29.6198	70	29.6198	61	29.6198	64	29.6198	128	29.6198	85
32.6397	24	29.6397	52	29.6397	60	29.6397	48	29.6397	55	29.6397	51	29.6397	66	29.6397	87	29.6397	86	29.6397	62	29.6397	19	29.6397	27	29.6397	17	29.6397	22	29.6397	71	29.6397	61	29.6397	96	29.6397	47	29.6397	51	29.6397	64	29.6397	63	29.6397	48	29.6397	59	29.6397	109	29.6397	81
32.6596	23	29.6596	47	29.6596	71	29.6596	69	29.6596	57	29.6596	52	29.6596	60	29.6596	82	29.6596	97	29.6596	54	29.6596	25	29.6596	30	29.6596	19	29.6596	23	29.6596	53	29.6596	56	29.6596	111	29.6596	74	29.6596	60	29.6596	58	29.6596	52	29.6596	61	29.6596	64	29.6596	108	29.6596	98
32.6795	28	29.6795	46	29.6795	62	29.6795	62	29.6795	53	29.6795	68	29.6795	66	29.6795	81	29.6795	93	29.6795	58	29.6795	19	29.6795	28	29.6795	21	29.6795	17	29.6795	63	29.6795	56	29.6795	83	29.6795	54	29.6795	46	29.6795	63	29.6795	56	29.6795	46	29.6795	68	29.6795	142	29.6795	98
32.6993	18	29.6993	61	29.6993	57	29.6993	68	29.6993	60	29.6993	68	29.6993	55	29.6993	82	29.6993	95	29.6993	47	29.6993	21	29.6993	26	29.6993	17	29.6993	21	29.6993	63	29.6993	71	29.6993	115	29.6993	44	29.6993	58	29.6993	56	29.6993	59	29.6993	60	29.6993	59	29.6993	130	29.6993	109
32.7192	25	29.7192	68	29.7192	75	29.7192	53	29.7192	59	29.7192	51	29.7192	58	29.7192	70	29.7192	82	29.7192	51	29.7192	13	29.7192	23	29.7192	28	29.7192	21	29.7192	61	29.7192	50	29.7192	106	29.7192	57	29.7192	50	29.7192	61	29.7192	55	29.7192	72	29.7192	59	29.7192	144	29.7192	98
32.7391	15	29.7391	62	29.7391	67	29.7391	66	29.7391	63	29.7391	41	29.7391	67	29.7391	63	29.7391	71	29.7391	55	29.7391	22	29.7391	21	29.7391	30	29.7391	20	29.7391	62	29.7391	76	29.7391	103	29.7391	52	29.7391	53	29.7391	43	29.7391	67	29.7391	48	29.7391	47	29.7391	114	29.7391	136
32.759	20	29.759	71	29.759	57	29.759	69	29.759	43	29.759	43	29.759	54	29.759	73	29.759	85	29.759	70	29.759	29	29.759	25	29.759	15	29.759	27	29.759	64	29.759	60	29.759	98	29.759	51	29.759	64	29.759	58	29.759	69	29.759	56	29.759	56	29.759	133	29.759	144
32.7788	23	29.7788	60	29.7788	61	29.7788	63	29.7788	48	29.7788	65	29.7788	69	29.7788	85	29.7788	95	29.7788	64	29.7788	19	29.7788	34	29.7788	18	29.7788	28	29.7788	58	29.7788	70	29.7788	108	29.7788	49	29.7788	62	29.7788	54	29.7788	55	29.7788	51	29.7788	77	29.7788	109	29.7788	132
32.7987	15	29.7987	50	29.7987	51	29.7987	64	29.7987	53	29.7987	43	29.7987	51	29.7987	75	29.7987	82	29.7987	59	29.7987	18	29.7987	32	29.7987	12	29.7987	24	29.7987	67	29.7987	59	29.7987	97	29.7987	42	29.7987	52	29.7987	57	29.7987	64	29.7987	61	29.7987	53	29.7987	109	29.7987	156
32.8186	20	29.8186	50	29.8186	66	29.8186	66	29.8186	62	29.8186	63	29.8186	52	29.8186	76	29.8186	85	29.8186	57	29.8186	19	29.8186	23	29.8186	17	29.8186	22	29.8186	60	29.8186	77	29.8186	109	29.8186	53	29.8186	58	29.8186	63	29.8186	66	29.8186	67	29.8186	68	29.8186	111	29.8186	142
32.8385	21	29.8385	53	29.8385	58	29.8385	61	29.8385	63	29.8385	61	29.8385	58	29.8385	76	29.8385	91	29.8385	55	29.8385	29	29.8385	22	29.8385	25	29.8385	19	29.8385	52	29.8385	59	29.8385	85	29.8385	50	29.8385	57	29.8385	60	29.8385	55	29.8385	69	29.8385	62	29.8385	122	29.8385	153
32.8583	18	29.8583	64	29.8583	57	29.8583	49	29.8583	59	29.8583	57	29.8583	66	29.8583	85	29.8583	92	29.8583	58	29.8583	25	29.8583	22	29.8583	12	29.8583	22	29.8583	55	29.8583	52	29.8583	109	29.8583	49	29.8583	59	29.8583	56	29.8583	73	29.8583	49	29.8583	78	29.8583	128	29.8583	133
32.8782	26	29.8782	67	29.8782	63	29.8782	61	29.8782	53	29.8782	66	29.8782	52	29.8782	92	29.8782	92	29.8782	50	29.8782	23	29.8782	22	29.8782	13	29.8782	23	29.8782	48	29.8782	62	29.8782	97	29.8782	51	29.8782	59	29.8782	66	29.8782	50	29.8782	53	29.8782	58	29.8782	94	29.8782	119
32.8981	28	29.8981	74	29.8981	69	29.8981	55	29.8981	63	29.8981	61	29.8981	67	29.8981	73	29.8981	96	29.8981	65	29.8981	25	29.8981	24	29.8981	29	29.8981	25	29.8981	52	29.8981	65	29.8981	94	29.8981	44	29.8981	48	29.8981	58	29.8981	56	29.8981	70	29.8981	58	29.8981	102	29.8981	88
32.918	20	29.918	64	29.918	58	29.918	47	29.918	36	29.918	69	29.918	78	29.918	73	29.918	92	29.918	52	29.918	17	29.918	22	29.918	33	29.918	22	29.918	47	29.918	50	29.918	71	29.918	45	29.918	46	29.918	58	29.918	62	29.918	56	29.918	59	29.918	130	29.918	86
32.9378	13	29.9378	57	29.9378	62	29.9378	53	29.9378	47	29.9378	42	29.9378	45	29.9378	67	29.9378	95	29.9378	53	29.9378	21	29.9378	20	29.9378	17	29.9378	25	29.9378	55	29.9378	50	29.9378	79	29.9378	52	29.9378	69	29.9378	50	29.9378	59	29.9378	82	29.9378	49	29.9378	106	29.9378	93
32.9577	15	29.9577	68	29.9577	58	29.9577	58	29.9577	47	29.9577	69	29.9577	46	29.9577	58	29.9577	83	29.9577	55	29.9577	25	29.9577	21	29.9577	25	29.9577	16	29.9577	60	29.9577	52	29.9577	94	29.9577	50	29.9577	59	29.9577	54	29.9577	62	29.9577	53	29.9577	59	29.9577	102	29.9577	78
32.9776	22	29.9776	65	29.9776	60	29.9776	57	29.9776	45	29.9776	54	29.9776	61	29.9776	68	29.9776	99	29.9776	52	29.9776	14	29.9776	29	29.9776	22	29.9776	30	29.9776	63	29.9776	56	29.9776	90	29.9776	61	29.9776	37	29.9776	60	29.9776	58	29.9776	47	29.9776	46	29.9776	93	29.9776	81
32.9975	23	29.9975	47	29.9975	51	29.9975	48	29.9975	51	29.9975	54	29.9975	60	29.9975	80	29.9975	99	29.9975	59	29.9975	22	29.9975	19	29.9975	21	29.9975	28	29.9975	48	29.9975	45	29.9975	85	29.9975	57	29.9975	48	29.9975	54	29.9975	64	29.9975	53	29.9975	54	29.9975	97	29.9975	93
33.0173	25	30.0173	47	30.0173	61	30.0173	62	30.0173	54	30.0173	59	30.0173	68	30.0173	74	30.0173	90	30.0173	56	30.0173	24	30.0173	23	30.0173	15	30.0173	26	30.0173	58	30.0173	57	30.0173	72	30.0173	60	30.0173	51	30.0173	51	30.0173	63	30.0173	67	30.0173	65	30.0173	93	30.0173	92
33.0372	26	30.0372	72	30.0372	68	30.0372	67	30.0372	50	30.0372	39	30.0372	60	30.0372	62	30.0372	93	30.0372	73	30.0372	23	30.0372	18	30.0372	17	30.0372	23	30.0372	53	30.0372	56	30.0372	94	30.0372	59	30.0372	54	30.0372	50	30.0372	74	30.0372	50	30.0372	58	30.0372	105	30.0372	71
33.0571	21	30.0571	56	30.0571	52	30.0571	44	30.0571	48	30.0571	63	30.0571	57	30.0571	85	30.0571	101	30.0571	54	30.0571	27	30.0571	24	30.0571	11	30.0571	16	30.0571	50	30.0571	56	30.0571	88	30.0571	61	30.0571	59	30.0571	68	30.0571	80	30.0571	65	30.0571	61	30.0571	85	30.0571	68
33.077	16	30.077	54	30.077	59	30.077	62	30.077	60	30.077	47	30.077	50	30.077	73	30.077	97	30.077	44	30.077	28	30.077	35	30.077	23	30.077	33	30.077	59	30.077	65	30.077	74	30.077	52	30.077	55	30.077	62	30.077	60	30.077	49	30.077	60	30.077	99	30.077	85
33.0968	15	30.0968	63	30.0968	70	30.0968	62	30.0968	51	30.0968	47	30.0968	64	30.0968	62	30.0968	97	30.0968	45	30.0968	23	30.0968	34	30.0968	21	30.0968	18	30.0968	65	30.0968	51	30.0968	74	30.0968	54	30.0968	53	30.0968	51	30.0968	61	30.0968	59	30.0968	55	30.0968	95	30.0968	65
33.1167	13	30.1167	49	30.1167	54	30.1167	52	30.1167	66	30.1167	47	30.1167	64	30.1167	73	30.1167	103	30.1167	50	30.1167	25	30.1167	27	30.1167	12	30.1167	21	30.1167	49	30.1167	55	30.1167	83	30.1167	56	30.1167	50	30.1167	61	30.1167	56	30.1167	55	30.1167	70	30.1167	92	30.1167	65
33.1366	25	30.1366	55	30.1366	64	30.1366	53	30.1366	54	30.1366	55	30.1366	68	30.1366	78	30.1366	94	30.1366	51	30.1366	26	30.1366	30	30.1366	24	30.1366	19	30.1366	54	30.1366	60	30.1366	86	30.1366	44	30.1366	61	30.1366	67	30.1366	47	30.1366	60	30.1366	53	30.1366	106	30.1366	85
33.1565	31	30.1565	50	30.1565	61	30.1565	62	30.1565	47	30.1565	65	30.1565	58	30.1565	86	30.1565	100	30.1565	55	30.1565	23	30.1565	25	30.1565	18	30.1565	20	30.1565	58	30.1565	55	30.1565	61	30.1565	49	30.1565	57	30.1565	55	30.1565	67	30.1565	64	30.1565	47	30.1565	94	30.1565	64
33.1764	16	30.1764	53	30.1764	54	30.1764	55	30.1764	59	30.1764	77	30.1764	50	30.1764	72	30.1764	88	30.1764	56	30.1764	15	30.1764	19	30.1764	13	30.1764	24	30.1764	60	30.1764	55	30.1764	69	30.1764	41	30.1764	78	30.1764	48	30.1764	58	30.1764	61	30.1764	60	30.1764	117	30.1764	93
33.1962	27	30.1962	48	30.1962	49	30.1962	54	30.1962	56	30.1962	59	30.1962	51	30.1962	71	30.1962	85	30.1962	57	30.1962	15	30.1962	27	30.1962	20	30.1962	26	30.1962	55	30.1962	79	30.1962	71	30.1962	49	30.1962	54	30.1962	46	30.1962	74	30.1962	66	30.1962	75	30.1962	118	30.1962	75
33.2161	29	30.2161	58	30.2161	49	30.2161	47	30.2161	48	30.2161	50	30.2161	39	30.2161	87	30.2161	75	30.2161	57	30.2161	22	30.2161	23	30.2161	21	30.2161	27	30.2161	58	30.2161	57	30.2161	74	30.2161	56	30.2161	50	30.2161	56	30.2161	72	30.2161	49	30.2161	74	30.2161	95	30.2161	72
33.236	28	30.236	68	30.236	50	30.236	46	30.236	52	30.236	59	30.236	45	30.236	71	30.236	101	30.236	52	30.236	21	30.236	16	30.236	25	30.236	19	30.236	45	30.236	56	30.236	64	30.236	56	30.236	51	30.236	66	30.236	58	30.236	60	30.236	54	30.236	103	30.236	75
33.2559	28	30.2559	61	30.2559	42	30.2559	62	30.2559	56	30.2559	67	30.2559	65	30.2559	94	30.2559	90	30.2559	46	30.2559	18	30.2559	26	30.2559	18	30.2559	29	30.2559	69	30.2559	57	30.2559	66	30.2559	54	30.2559	53	30.2559	56	30.2559	56	30.2559	53	30.2559	50	30.2559	101	30.2559	76
33.2757	23	30.2757	59	30.2757	63	30.2757	69	30.2757	42	30.2757	56	30.2757	58	30.2757	69	30.2757	77	30.2757	42	30.2757	15	30.2757	25	30.2757	18	30.2757	12	30.2757	55	30.2757	57	30.2757	84	30.2757	48	30.2757	45	30.2757	43	30.2757	62	30.2757	45	30.2757	56	30.2757	87	30.2757	61
33.2956	19	30.2956	44	30.2956	53	30.2956	50	30.2956	50	30.2956	62	30.2956	57	30.2956	82	30.2956	92	30.2956	55	30.2956	22	30.2956	23	30.2956	18	30.2956	17	30.2956	73	30.2956	59	30.2956	71	30.2956	64	30.2956	50	30.2956	57	30.2956	65	30.2956	46	30.2956	58	30.2956	95	30.2956	77
33.3155	23	30.3155	55	30.3155	56	30.3155	57	30.3155	56	30.3155	52	30.3155	49	30.3155	72	30.3155	86	30.3155	51	30.3155	15	30.3155	35	30.3155	22	30.3155	22	30.3155	54	30.3155	59	30.3155	58	30.3155	40	30.3155	64	30.3155	57	30.3155	63	30.3155	55	30.3155	66	30.3155	76	30.3155	68
33.3354	19	30.3354	54	30.3354	51	30.3354	58	30.3354	44	30.3354	58	30.3354	51	30.3354	77	30.3354	91	30.3354	46	30.3354	19	30.3354	27	30.3354	20	30.3354	21	30.3354	60	30.3354	64	30.3354	60	30.3354	49	30.3354	60	30.3354	53	30.3354	57	30.3354	56	30.3354	58	30.3354	75	30.3354	65
33.3552	18	30.3552	56	30.3552	46	30.3552	60	30.3552	41	30.3552	66	30.3552	59	30.3552	71	30.3552	85	30.3552	52	30.3552	26	30.3552	25	30.3552	14	30.3552	15	30.3552	57	30.3552	53	30.3552	59	30.3552	57	30.3552	54	30.3552	60	30.3552	61	30.3552	60	30.3552	63	30.3552	72	30.3552	70
33.3751	28	30.3751	65	30.3751	64	30.3751	68	30.3751	37	30.3751	78	30.3751	60	30.3751	90	30.3751	77	30.3751	62	30.3751	16	30.3751	22	30.3751	17	30.3751	28	30.3751	57	30.3751	65	30.3751	65	30.3751	49	30.3751	55	30.3751	61	30.3751	68	30.3751	63	30.3751	53	30.3751	92	30.3751	79
33.395	26	30.395	62	30.395	60	30.395	51	30.395	51	30.395	52	30.395	63	30.395	69	30.395	71	30.395	52	30.395	18	30.395	30	30.395	22	30.395	22	30.395	58	30.395	56	30.395	61	30.395	55	30.395	59	30.395	58	30.395	55	30.395	59	30.395	52	30.395	71	30.395	72
33.4149	19	30.4149	40	30.4149	52	30.4149	72	30.4149	38	30.4149	53	30.4149	56	30.4149	62	30.4149	88	30.4149	59	30.4149	27	30.4149	37	30.4149	25	30.4149	20	30.4149	46	30.4149	52	30.4149	65	30.4149	52	30.4149	57	30.4149	71	30.4149	56	30.4149	46	30.4149	50	30.4149	78	30.4149	63
33.4347	17	30.4347	58	30.4347	69	30.4347	50	30.4347	42	30.4347	55	30.4347	56	30.4347	75	30.4347	81	30.4347	54	30.4347	31	30.4347	29	30.4347	26	30.4347	24	30.4347	42	30.4347	57	30.4347	57	30.4347	60	30.4347	78	30.4347	47	30.4347	68	30.4347	51	30.4347	53	30.4347	66	30.4347	66
33.4546	23	30.4546	61	30.4546	50	30.4546	66	30.4546	47	30.4546	57	30.4546	57	30.4546	70	30.4546	85	30.4546	62	30.4546	33	30.4546	23	30.4546	24	30.4546	19	30.4546	49	30.4546	60	30.4546	74	30.4546	46	30.4546	38	30.4546	45	30.4546	47	30.4546	59	30.4546	58	30.4546	71	30.4546	60
33.4745	25	30.4745	65	30.4745	49	30.4745	50	30.4745	57	30.4745	45	30.4745	53	30.4745	64	30.4745	91	30.4745	38	30.4745	14	30.4745	25	30.4745	26	30.4745	30	30.4745	59	30.4745	58	30.4745	55	30.4745	50	30.4745	53	30.4745	52	30.4745	69	30.4745	57	30.4745	56	30.4745	58	30.4745	63
33.4944	24	30.4944	55	30.4944	44	30.4944	45	30.4944	34	30.4944	63	30.4944	44	30.4944	92	30.4944	83	30.4944	56	30.4944	15	30.4944	23	30.4944	27	30.4944	16	30.4944	53	30.4944	56	30.4944	73	30.4944	56	30.4944	64	30.4944	58	30.4944	71	30.4944	41	30.4944	51	30.4944	70	30.4944	66
33.5142	22	30.5142	56	30.5142	72	30.5142	55	30.5142	39	30.5142	48	30.5142	65	30.5142	79	30.5142	81	30.5142	42	30.5142	17	30.5142	22	30.5142	23	30.5142	25	30.5142	62	30.5142	63	30.5142	61	30.5142	56	30.5142	57	30.5142	47	30.5142	53	30.5142	52	30.5142	52	30.5142	85	30.5142	76
33.5341	23	30.5341	59	30.5341	62	30.5341	52	30.5341	51	30.5341	53	30.5341	56	30.5341	75	30.5341	94	30.5341	52	30.5341	17	30.5341	39	30.5341	17	30.5341	16	30.5341	70	30.5341	47	30.5341	55	30.5341	53	30.5341	52	30.5341	57	30.5341	61	30.5341	48	30.5341	60	30.5341	77	30.5341	60
33.554	22	30.554	47	30.554	58	30.554	59	30.554	51	30.554	41	30.554	55	30.554	82	30.554	69	30.554	55	30.554	22	30.554	21	30.554	26	30.554	30	30.554	51	30.554	54	30.554	54	30.554	52	30.554	60	30.554	54	30.554	66	30.554	39	30.554	42	30.554	85	30.554	61
33.5739	19	30.5739	61	30.5739	73	30.5739	60	30.5739	52	30.5739	61	30.5739	64	30.5739	91	30.5739	104	30.5739	58	30.5739	22	30.5739	15	30.5739	16	30.5739	18	30.5739	82	30.5739	58	30.5739	57	30.5739	49	30.5739	56	30.5739	72	30.5739	57	30.5739	57	30.5739	70	30.5739	63	30.5739	67
33.5937	20	30.5937	52	30.5937	59	30.5937	55	30.5937	52	30.5937	57	30.5937	58	30.5937	66	30.5937	95	30.5937	46	30.5937	24	30.5937	28	30.5937	16	30.5937	27	30.5937	61	30.5937	52	30.5937	59	30.5937	49	30.5937	50	30.5937	56	30.5937	56	30.5937	54	30.5937	58	30.5937	70	30.5937	69
33.6136	21	30.6136	52	30.6136	58	30.6136	60	30.6136	50	30.6136	50	30.6136	56	30.6136	71	30.6136	84	30.6136	35	30.6136	21	30.6136	28	30.6136	26	30.6136	17	30.6136	59	30.6136	51	30.6136	59	30.6136	49	30.6136	53	30.6136	36	30.6136	62	30.6136	51	30.6136	61	30.6136	75	30.6136	75
33.6335	36	30.6335	63	30.6335	68	30.6335	59	30.6335	54	30.6335	57	30.6335	52	30.6335	89	30.6335	88	30.6335	49	30.6335	21	30.6335	23	30.6335	20	30.6335	19	30.6335	54	30.6335	52	30.6335	58	30.6335	48	30.6335	51	30.6335	63	30.6335	64	30.6335	49	30.6335	60	30.6335	81	30.6335	78
33.6534	27	30.6534	63	30.6534	60	30.6534	51	30.6534	42	30.6534	52	30.6534	59	30.6534	79	30.6534	75	30.6534	54	30.6534	21	30.6534	29	30.6534	14	30.6534	18	30.6534	64	30.6534	65	30.6534	58	30.6534	49	30.6534	62	30.6534	46	30.6534	73	30.6534	42	30.6534	59	30.6534	92	30.6534	54
33.6732	27	30.6732	62	30.6732	52	30.6732	64	30.6732	44	30.6732	49	30.6732	67	30.6732	68	30.6732	76	30.6732	47	30.6732	18	30.6732	22	30.6732	21	30.6732	18	30.6732	49	30.6732	68	30.6732	55	30.6732	56	30.6732	48	30.6732	48	30.6732	58	30.6732	56	30.6732	55	30.6732	89	30.6732	61
33.6931	13	30.6931	49	30.6931	54	30.6931	53	30.6931	61	30.6931	58	30.6931	57	30.6931	84	30.6931	95	30.6931	34	30.6931	27	30.6931	29	30.6931	27	30.6931	14	30.6931	57	30.6931	80	30.6931	52	30.6931	58	30.6931	53	30.6931	50	30.6931	63	30.6931	47	30.6931	51	30.6931	53	30.6931	70
33.713	35	30.713	59	30.713	60	30.713	51	30.713	37	30.713	62	30.713	41	30.713	85	30.713	93	30.713	64	30.713	24	30.713	25	30.713	12	30.713	22	30.713	64	30.713	52	30.713	61	30.713	59	30.713	63	30.713	52	30.713	53	30.713	56	30.713	50	30.713	67	30.713	70
33.7329	21	30.7329	54	30.7329	58	30.7329	66	30.7329	39	30.7329	49	30.7329	67	30.7329	81	30.7329	99	30.7329	49	30.7329	22	30.7329	32	30.7329	22	30.7329	29	30.7329	41	30.7329	46	30.7329	59	30.7329	50	30.7329	55	30.7329	50	30.7329	64	30.7329	52	30.7329	49	30.7329	86	30.7329	54
33.7527	25	30.7527	54	30.7527	52	30.7527	50	30.7527	58	30.7527	51	30.7527	53	30.7527	80	30.7527	97	30.7527	49	30.7527	18	30.7527	19	30.7527	20	30.7527	15	30.7527	45	30.7527	60	30.7527	59	30.7527	57	30.7527	58	30.7527	55	30.7527	61	30.7527	59	30.7527	43	30.7527	56	30.7527	66
33.7726	14	30.7726	58	30.7726	56	30.7726	37	30.7726	49	30.7726	55	30.7726	66	30.7726	88	30.7726	73	30.7726	56	30.7726	23	30.7726	22	30.7726	19	30.7726	25	30.7726	44	30.7726	59	30.7726	59	30.7726	63	30.7726	56	30.7726	61	30.7726	54	30.7726	51	30.7726	56	30.7726	75	30.7726	76
33.7925	19	30.7925	51	30.7925	66	30.7925	42	30.7925	54	30.7925	55	30.7925	55	30.7925	74	30.7925	87	30.7925	50	30.7925	29	30.7925	30	30.7925	16	30.7925	25	30.7925	39	30.7925	57	30.7925	46	30.7925	42	30.7925	49	30.7925	48	30.7925	47	30.7925	57	30.7925	59	30.7925	76	30.7925	76
33.8124	12	30.8124	53	30.8124	43	30.8124	67	30.8124	55	30.8124	54	30.8124	59	30.8124	63	30.8124	77	30.8124	53	30.8124	17	30.8124	35	30.8124	18	30.8124	18	30.8124	65	30.8124	72	30.8124	46	30.8124	58	30.8124	60	30.8124	64	30.8124	63	30.8124	45	30.8124	61	30.8124	57	30.8124	84
33.8322	26	30.8322	60	30.8322	50	30.8322	56	30.8322	55	30.8322	46	30.8322	55	30.8322	80	30.8322	83	30.8322	53	30.8322	25	30.8322	24	30.8322	26	30.8322	25	30.8322	71	30.8322	64	30.8322	42	30.8322	52	30.8322	37	30.8322	52	30.8322	62	30.8322	54	30.8322	47	30.8322	75	30.8322	74
33.8521	24	30.8521	44	30.8521	58	30.8521	47	30.8521	56	30.8521	48	30.8521	65	30.8521	70	30.8521	70	30.8521	47	30.8521	17	30.8521	18	30.8521	14	30.8521	17	30.8521	47	30.8521	56	30.8521	45	30.8521	56	30.8521	49	30.8521	57	30.8521	59	30.8521	48	30.8521	64	30.8521	60	30.8521	70
33.872	21	30.872	54	30.872	61	30.872	66	30.872	59	30.872	60	30.872	49	30.872	54	30.872	88	30.872	57	30.872	21	30.872	22	30.872	33	30.872	26	30.872	63	30.872	51	30.872	50	30.872	56	30.872	60	30.872	46	30.872	51	30.872	55	30.872	43	30.872	68	30.872	102
33.8919	21	30.8919	50	30.8919	48	30.8919	45	30.8919	44	30.8919	65	30.8919	41	30.8919	62	30.8919	89	30.8919	68	30.8919	25	30.8919	31	30.8919	19	30.8919	23	30.8919	48	30.8919	54	30.8919	47	30.8919	53	30.8919	60	30.8919	61	30.8919	61	30.8919	51	30.8919	51	30.8919	90	30.8919	91
33.9117	13	30.9117	57	30.9117	55	30.9117	55	30.9117	47	30.9117	68	30.9117	48	30.9117	68	30.9117	98	30.9117	52	30.9117	25	30.9117	21	30.9117	18	30.9117	21	30.9117	59	30.9117	46	30.9117	50	30.9117	46	30.9117	51	30.9117	64	30.9117	59	30.9117	45	30.9117	51	30.9117	88	30.9117	72
33.9316	28	30.9316	55	30.9316	52	30.9316	40	30.9316	44	30.9316	59	30.9316	56	30.9316	66	30.9316	116	30.9316	43	30.9316	16	30.9316	22	30.9316	18	30.9316	20	30.9316	55	30.9316	48	30.9316	62	30.9316	57	30.9316	58	30.9316	40	30.9316	63	30.9316	52	30.9316	44	30.9316	71	30.9316	89
33.9515	20	30.9515	50	30.9515	61	30.9515	61	30.9515	46	30.9515	52	30.9515	61	30.9515	65	30.9515	76	30.9515	52	30.9515	25	30.9515	23	30.9515	23	30.9515	19	30.9515	65	30.9515	37	30.9515	41	30.9515	52	30.9515	46	30.9515	47	30.9515	69	30.9515	44	30.9515	50	30.9515	81	30.9515	91
33.9714	17	30.9714	49	30.9714	53	30.9714	53	30.9714	41	30.9714	52	30.9714	59	30.9714	78	30.9714	81	30.9714	46	30.9714	22	30.9714	22	30.9714	27	30.9714	19	30.9714	55	30.9714	62	30.9714	46	30.9714	50	30.9714	57	30.9714	66	30.9714	72	30.9714	49	30.9714	57	30.9714	66	30.9714	82
33.9912	24	30.9912	57	30.9912	50	30.9912	44	30.9912	49	30.9912	60	30.9912	56	30.9912	76	30.9912	107	30.9912	51	30.9912	19	30.9912	32	30.9912	22	30.9912	13	30.9912	49	30.9912	55	30.9912	72	30.9912	51	30.9912	46	30.9912	60	30.9912	62	30.9912	56	30.9912	55	30.9912	70	30.9912	88
34.0111	17	31.0111	44	31.0111	51	31.0111	53	31.0111	47	31.0111	46	31.0111	56	31.0111	80	31.0111	93	31.0111	55	31.0111	18	31.0111	24	31.0111	20	31.0111	15	31.0111	56	31.0111	65	31.0111	49	31.0111	58	31.0111	49	31.0111	56	31.0111	58	31.0111	66	31.0111	56	31.0111	68	31.0111	78
34.031	33	31.031	41	31.031	47	31.031	47	31.031	48	31.031	54	31.031	54	31.031	66	31.031	91	31.031	51	31.031	28	31.031	33	31.031	19	31.031	29	31.031	39	31.031	68	31.031	52	31.031	46	31.031	59	31.031	46	31.031	48	31.031	42	31.031	47	31.031	65	31.031	73
34.0509	27	31.0509	51	31.0509	50	31.0509	57	31.0509	35	31.0509	59	31.0509	55	31.0509	72	31.0509	90	31.0509	44	31.0509	17	31.0509	20	31.0509	33	31.0509	25	31.0509	57	31.0509	58	31.0509	43	31.0509	49	31.0509	45	31.0509	59	31.0509	56	31.0509	68	31.0509	42	31.0509	59	31.0509	66
34.0707	31	31.0707	50	31.0707	53	31.0707	70	31.0707	43	31.0707	67	31.0707	41	31.0707	69	31.0707	95	31.0707	46	31.0707	19	31.0707	24	31.0707	15	31.0707	30	31.0707	42	31.0707	53	31.0707	53	31.0707	45	31.0707	43	31.0707	51	31.0707	69	31.0707	60	31.0707	54	31.0707	72	31.0707	93
34.0906	25	31.0906	44	31.0906	53	31.0906	63	31.0906	59	31.0906	54	31.0906	71	31.0906	67	31.0906	96	31.0906	39	31.0906	30	31.0906	23	31.0906	23	31.0906	16	31.0906	55	31.0906	54	31.0906	50	31.0906	55	31.0906	49	31.0906	50	31.0906	67	31.0906	47	31.0906	62	31.0906	75	31.0906	80
34.1105	15	31.1105	56	31.1105	53	31.1105	54	31.1105	49	31.1105	46	31.1105	60	31.1105	76	31.1105	83	31.1105	56	31.1105	16	31.1105	31	31.1105	24	31.1105	20	31.1105	57	31.1105	60	31.1105	55	31.1105	61	31.1105	67	31.1105	47	31.1105	52	31.1105	59	31.1105	54	31.1105	60	31.1105	71
34.1304	23	31.1304	54	31.1304	44	31.1304	57	31.1304	44	31.1304	42	31.1304	57	31.1304	68	31.1304	102	31.1304	50	31.1304	23	31.1304	23	31.1304	18	31.1304	27	31.1304	47	31.1304	57	31.1304	42	31.1304	41	31.1304	59	31.1304	59	31.1304	56	31.1304	40	31.1304	55	31.1304	80	31.1304	63
34.1503	16	31.1503	49	31.1503	55	31.1503	48	31.1503	41	31.1503	74	31.1503	69	31.1503	69	31.1503	97	31.1503	48	31.1503	13	31.1503	21	31.1503	25	31.1503	18	31.1503	56	31.1503	56	31.1503	46	31.1503	59	31.1503	57	31.1503	59	31.1503	59	31.1503	46	31.1503	45	31.1503	59	31.1503	79
34.1701	17	31.1701	52	31.1701	58	31.1701	52	31.1701	36	31.1701	49	31.1701	57	31.1701	76	31.1701	88	31.1701	52	31.1701	22	31.1701	23	31.1701	24	31.1701	19	31.1701	54	31.1701	68	31.1701	38	31.1701	42	31.1701	53	31.1701	38	31.1701	66	31.1701	48	31.1701	51	31.1701	65	31.1701	76
34.19	26	31.19	55	31.19	55	31.19	55	31.19	41	31.19	48	31.19	49	31.19	90	31.19	72	31.19	53	31.19	18	31.19	29	31.19	22	31.19	21	31.19	57	31.19	43	31.19	48	31.19	62	31.19	56	31.19	53	31.19	69	31.19	51	31.19	61	31.19	58	31.19	65
34.2099	23	31.2099	64	31.2099	61	31.2099	48	31.2099	59	31.2099	36	31.2099	47	31.2099	66	31.2099	90	31.2099	53	31.2099	15	31.2099	21	31.2099	23	31.2099	20	31.2099	40	31.2099	54	31.2099	37	31.2099	51	31.2099	40	31.2099	53	31.2099	66	31.2099	38	31.2099	53	31.2099	68	31.2099	82
34.2298	26	31.2298	51	31.2298	53	31.2298	49	31.2298	41	31.2298	57	31.2298	50	31.2298	72	31.2298	83	31.2298	54	31.2298	18	31.2298	18	31.2298	25	31.2298	24	31.2298	58	31.2298	75	31.2298	40	31.2298	47	31.2298	53	31.2298	60	31.2298	60	31.2298	58	31.2298	54	31.2298	73	31.2298	79
34.2496	26	31.2496	56	31.2496	45	31.2496	36	31.2496	48	31.2496	56	31.2496	54	31.2496	87	31.2496	83	31.2496	57	31.2496	18	31.2496	26	31.2496	14	31.2496	20	31.2496	49	31.2496	57	31.2496	49	31.2496	49	31.2496	43	31.2496	53	31.2496	52	31.2496	52	31.2496	51	31.2496	83	31.2496	66
34.2695	32	31.2695	70	31.2695	46	31.2695	47	31.2695	50	31.2695	58	31.2695	42	31.2695	67	31.2695	98	31.2695	54	31.2695	17	31.2695	25	31.2695	24	31.2695	22	31.2695	42	31.2695	58	31.2695	46	31.2695	43	31.2695	56	31.2695	57	31.2695	58	31.2695	44	31.2695	58	31.2695	72	31.2695	74
34.2894	33	31.2894	63	31.2894	49	31.2894	46	31.2894	54	31.2894	54	31.2894	55	31.2894	76	31.2894	81	31.2894	50	31.2894	26	31.2894	16	31.2894	21	31.2894	27	31.2894	43	31.2894	63	31.2894	55	31.2894	65	31.2894	54	31.2894	55	31.2894	67	31.2894	56	31.2894	52	31.2894	65	31.2894	76
34.3093	25	31.3093	54	31.3093	62	31.3093	56	31.3093	58	31.3093	59	31.3093	45	31.3093	76	31.3093	72	31.3093	47	31.3093	17	31.3093	27	31.3093	20	31.3093	22	31.3093	58	31.3093	73	31.3093	56	31.3093	53	31.3093	49	31.3093	58	31.3093	68	31.3093	48	31.3093	59	31.3093	63	31.3093	61
34.3291	32	31.3291	55	31.3291	46	31.3291	48	31.3291	29	31.3291	43	31.3291	45	31.3291	85	31.3291	82	31.3291	32	31.3291	20	31.3291	23	31.3291	27	31.3291	15	31.3291	60	31.3291	58	31.3291	58	31.3291	45	31.3291	69	31.3291	52	31.3291	62	31.3291	55	31.3291	56	31.3291	53	31.3291	70
34.349	20	31.349	56	31.349	53	31.349	64	31.349	47	31.349	48	31.349	56	31.349	72	31.349	84	31.349	55	31.349	16	31.349	24	31.349	29	31.349	23	31.349	52	31.349	44	31.349	52	31.349	48	31.349	59	31.349	69	31.349	54	31.349	44	31.349	58	31.349	72	31.349	66
34.3689	22	31.3689	49	31.3689	63	31.3689	67	31.3689	42	31.3689	50	31.3689	62	31.3689	76	31.3689	77	31.3689	31	31.3689	16	31.3689	26	31.3689	26	31.3689	16	31.3689	45	31.3689	51	31.3689	47	31.3689	51	31.3689	48	31.3689	53	31.3689	71	31.3689	52	31.3689	54	31.3689	64	31.3689	71
34.3888	21	31.3888	42	31.3888	43	31.3888	54	31.3888	51	31.3888	57	31.3888	51	31.3888	77	31.3888	82	31.3888	47	31.3888	18	31.3888	26	31.3888	21	31.3888	23	31.3888	46	31.3888	50	31.3888	55	31.3888	50	31.3888	46	31.3888	61	31.3888	55	31.3888	54	31.3888	47	31.3888	78	31.3888	71
34.4086	24	31.4086	52	31.4086	57	31.4086	50	31.4086	50	31.4086	44	31.4086	48	31.4086	70	31.4086	76	31.4086	48	31.4086	23	31.4086	26	31.4086	21	31.4086	17	31.4086	56	31.4086	61	31.4086	54	31.4086	34	31.4086	49	31.4086	53	31.4086	60	31.4086	57	31.4086	36	31.4086	75	31.4086	79
34.4285	21	31.4285	45	31.4285	62	31.4285	59	31.4285	52	31.4285	69	31.4285	54	31.4285	77	31.4285	81	31.4285	54	31.4285	15	31.4285	30	31.4285	20	31.4285	13	31.4285	51	31.4285	38	31.4285	36	31.4285	53	31.4285	61	31.4285	42	31.4285	57	31.4285	65	31.4285	51	31.4285	65	31.4285	64
34.4484	26	31.4484	35	31.4484	65	31.4484	57	31.4484	44	31.4484	62	31.4484	73	31.4484	68	31.4484	99	31.4484	39	31.4484	27	31.4484	22	31.4484	25	31.4484	15	31.4484	59	31.4484	57	31.4484	58	31.4484	39	31.4484	55	31.4484	41	31.4484	55	31.4484	49	31.4484	65	31.4484	76	31.4484	76
34.4683	23	31.4683	56	31.4683	55	31.4683	53	31.4683	53	31.4683	55	31.4683	58	31.4683	75	31.4683	84	31.4683	44	31.4683	22	31.4683	16	31.4683	14	31.4683	23	31.4683	54	31.4683	53	31.4683	37	31.4683	42	31.4683	45	31.4683	51	31.4683	50	31.4683	40	31.4683	45	31.4683	63	31.4683	67
34.4881	25	31.4881	51	31.4881	57	31.4881	52	31.4881	50	31.4881	42	31.4881	54	31.4881	75	31.4881	76	31.4881	50	31.4881	15	31.4881	16	31.4881	24	31.4881	21	31.4881	56	31.4881	67	31.4881	39	31.4881	58	31.4881	60	31.4881	64	31.4881	61	31.4881	51	31.4881	49	31.4881	74	31.4881	67
34.508	20	31.508	56	31.508	50	31.508	48	31.508	48	31.508	58	31.508	50	31.508	66	31.508	51	31.508	48	31.508	28	31.508	25	31.508	24	31.508	20	31.508	53	31.508	55	31.508	49	31.508	49	31.508	62	31.508	53	31.508	62	31.508	52	31.508	56	31.508	71	31.508	57
34.5279	26	31.5279	57	31.5279	53	31.5279	45	31.5279	42	31.5279	50	31.5279	52	31.5279	80	31.5279	85	31.5279	58	31.5279	17	31.5279	21	31.5279	10	31.5279	19	31.5279	44	31.5279	55	31.5279	43	31.5279	50	31.5279	41	31.5279	47	31.5279	61	31.5279	64	31.5279	61	31.5279	65	31.5279	75
34.5478	30	31.5478	49	31.5478	47	31.5478	53	31.5478	45	31.5478	55	31.5478	50	31.5478	80	31.5478	81	31.5478	61	31.5478	20	31.5478	29	31.5478	16	31.5478	9	31.5478	60	31.5478	42	31.5478	53	31.5478	46	31.5478	65	31.5478	61	31.5478	60	31.5478	41	31.5478	57	31.5478	75	31.5478	72
34.5676	27	31.5676	51	31.5676	58	31.5676	50	31.5676	55	31.5676	56	31.5676	45	31.5676	75	31.5676	92	31.5676	51	31.5676	23	31.5676	39	31.5676	25	31.5676	22	31.5676	59	31.5676	57	31.5676	59	31.5676	43	31.5676	52	31.5676	53	31.5676	65	31.5676	41	31.5676	58	31.5676	64	31.5676	79
34.5875	27	31.5875	55	31.5875	44	31.5875	58	31.5875	43	31.5875	48	31.5875	58	31.5875	73	31.5875	72	31.5875	45	31.5875	14	31.5875	26	31.5875	22	31.5875	19	31.5875	56	31.5875	46	31.5875	46	31.5875	49	31.5875	47	31.5875	46	31.5875	43	31.5875	42	31.5875	47	31.5875	64	31.5875	63
34.6074	39	31.6074	54	31.6074	67	31.6074	54	31.6074	39	31.6074	66	31.6074	55	31.6074	55	31.6074	79	31.6074	45	31.6074	20	31.6074	25	31.6074	18	31.6074	27	31.6074	46	31.6074	61	31.6074	47	31.6074	49	31.6074	43	31.6074	45	31.6074	64	31.6074	58	31.6074	62	31.6074	77	31.6074	63
34.6273	26	31.6273	58	31.6273	46	31.6273	56	31.6273	39	31.6273	57	31.6273	59	31.6273	71	31.6273	73	31.6273	54	31.6273	12	31.6273	28	31.6273	17	31.6273	21	31.6273	47	31.6273	45	31.6273	59	31.6273	53	31.6273	47	31.6273	49	31.6273	52	31.6273	54	31.6273	58	31.6273	52	31.6273	68
34.6471	19	31.6471	61	31.6471	49	31.6471	55	31.6471	41	31.6471	46	31.6471	51	31.6471	76	31.6471	81	31.6471	66	31.6471	14	31.6471	28	31.6471	18	31.6471	16	31.6471	51	31.6471	50	31.6471	46	31.6471	48	31.6471	53	31.6471	46	31.6471	61	31.6471	58	31.6471	63	31.6471	68	31.6471	77
34.667	39	31.667	42	31.667	60	31.667	43	31.667	52	31.667	59	31.667	61	31.667	78	31.667	70	31.667	55	31.667	20	31.667	21	31.667	14	31.667	18	31.667	46	31.667	54	31.667	50	31.667	42	31.667	59	31.667	48	31.667	65	31.667	60	31.667	51	31.667	79	31.667	83
34.6869	29	31.6869	62	31.6869	54	31.6869	62	31.6869	44	31.6869	60	31.6869	41	31.6869	74	31.6869	89	31.6869	58	31.6869	23	31.6869	17	31.6869	13	31.6869	16	31.6869	49	31.6869	47	31.6869	44	31.6869	59	31.6869	77	31.6869	65	31.6869	55	31.6869	52	31.6869	48	31.6869	66	31.6869	75
34.7068	26	31.7068	67	31.7068	56	31.7068	58	31.7068	51	31.7068	46	31.7068	46	31.7068	67	31.7068	76	31.7068	45	31.7068	20	31.7068	22	31.7068	16	31.7068	21	31.7068	48	31.7068	52	31.7068	53	31.7068	42	31.7068	51	31.7068	56	31.7068	63	31.7068	41	31.7068	54	31.7068	64	31.7068	73
34.7266	24	31.7266	42	31.7266	44	31.7266	56	31.7266	44	31.7266	63	31.7266	43	31.7266	66	31.7266	77	31.7266	54	31.7266	19	31.7266	29	31.7266	21	31.7266	13	31.7266	53	31.7266	61	31.7266	47	31.7266	63	31.7266	58	31.7266	40	31.7266	70	31.7266	58	31.7266	68	31.7266	56	31.7266	68
34.7465	29	31.7465	53	31.7465	53	31.7465	55	31.7465	40	31.7465	61	31.7465	43	31.7465	84	31.7465	86	31.7465	48	31.7465	22	31.7465	18	31.7465	22	31.7465	25	31.7465	53	31.7465	65	31.7465	45	31.7465	49	31.7465	47	31.7465	46	31.7465	62	31.7465	51	31.7465	61	31.7465	65	31.7465	75
34.7664	31	31.7664	58	31.7664	31	31.7664	67	31.7664	47	31.7664	56	31.7664	48	31.7664	75	31.7664	89	31.7664	47	31.7664	20	31.7664	30	31.7664	23	31.7664	15	31.7664	45	31.7664	65	31.7664	46	31.7664	46	31.7664	55	31.7664	61	31.7664	58	31.7664	53	31.7664	57	31.7664	66	31.7664	69
34.7863	24	31.7863	50	31.7863	52	31.7863	58	31.7863	33	31.7863	56	31.7863	56	31.7863	53	31.7863	68	31.7863	52	31.7863	19	31.7863	23	31.7863	26	31.7863	21	31.7863	48	31.7863	58	31.7863	49	31.7863	62	31.7863	53	31.7863	59	31.7863	63	31.7863	50	31.7863	64	31.7863	71	31.7863	78
34.8061	29	31.8061	54	31.8061	49	31.8061	70	31.8061	46	31.8061	50	31.8061	45	31.8061	65	31.8061	89	31.8061	44	31.8061	20	31.8061	19	31.8061	22	31.8061	16	31.8061	52	31.8061	66	31.8061	52	31.8061	46	31.8061	39	31.8061	59	31.8061	53	31.8061	59	31.8061	52	31.8061	66	31.8061	79
34.826	28	31.826	42	31.826	63	31.826	49	31.826	36	31.826	57	31.826	43	31.826	66	31.826	79	31.826	51	31.826	16	31.826	23	31.826	14	31.826	31	31.826	70	31.826	62	31.826	51	31.826	59	31.826	44	31.826	40	31.826	76	31.826	56	31.826	56	31.826	60	31.826	82
34.8459	35	31.8459	61	31.8459	47	31.8459	53	31.8459	55	31.8459	60	31.8459	51	31.8459	74	31.8459	77	31.8459	46	31.8459	20	31.8459	27	31.8459	16	31.8459	24	31.8459	58	31.8459	55	31.8459	51	31.8459	39	31.8459	45	31.8459	45	31.8459	64	31.8459	52	31.8459	49	31.8459	74	31.8459	87
34.8658	37	31.8658	60	31.8658	54	31.8658	44	31.8658	46	31.8658	66	31.8658	47	31.8658	48	31.8658	107	31.8658	59	31.8658	20	31.8658	23	31.8658	30	31.8658	18	31.8658	56	31.8658	45	31.8658	58	31.8658	39	31.8658	51	31.8658	53	31.8658	58	31.8658	44	31.8658	57	31.8658	67	31.8658	92
34.8856	42	31.8856	49	31.8856	44	31.8856	62	31.8856	48	31.8856	60	31.8856	55	31.8856	56	31.8856	79	31.8856	45	31.8856	23	31.8856	26	31.8856	18	31.8856	21	31.8856	61	31.8856	57	31.8856	52	31.8856	43	31.8856	50	31.8856	46	31.8856	51	31.8856	57	31.8856	58	31.8856	62	31.8856	126
34.9055	44	31.9055	42	31.9055	47	31.9055	65	31.9055	36	31.9055	70	31.9055	42	31.9055	61	31.9055	80	31.9055	49	31.9055	25	31.9055	15	31.9055	12	31.9055	27	31.9055	49	31.9055	44	31.9055	46	31.9055	54	31.9055	49	31.9055	43	31.9055	50	31.9055	43	31.9055	65	31.9055	72	31.9055	147
34.9254	37	31.9254	50	31.9254	50	31.9254	54	31.9254	41	31.9254	64	31.9254	59	31.9254	60	31.9254	78	31.9254	50	31.9254	29	31.9254	23	31.9254	18	31.9254	26	31.9254	53	31.9254	57	31.9254	47	31.9254	41	31.9254	51	31.9254	46	31.9254	58	31.9254	56	31.9254	68	31.9254	75	31.9254	134
34.9453	29	31.9453	61	31.9453	42	31.9453	62	31.9453	38	31.9453	63	31.9453	50	31.9453	79	31.9453	91	31.9453	44	31.9453	19	31.9453	24	31.9453	19	31.9453	22	31.9453	39	31.9453	54	31.9453	49	31.9453	47	31.9453	40	31.9453	52	31.9453	57	31.9453	57	31.9453	50	31.9453	78	31.9453	158
34.9651	51	31.9651	55	31.9651	51	31.9651	37	31.9651	36	31.9651	62	31.9651	56	31.9651	87	31.9651	88	31.9651	47	31.9651	17	31.9651	20	31.9651	21	31.9651	24	31.9651	49	31.9651	48	31.9651	60	31.9651	42	31.9651	44	31.9651	48	31.9651	53	31.9651	57	31.9651	69	31.9651	91	31.9651	153
34.985	60	31.985	62	31.985	46	31.985	52	31.985	47	31.985	56	31.985	53	31.985	70	31.985	82	31.985	51	31.985	22	31.985	24	31.985	19	31.985	20	31.985	54	31.985	56	31.985	44	31.985	49	31.985	53	31.985	41	31.985	55	31.985	56	31.985	62	31.985	60	31.985	174
35.0049	58	32.0049	67	32.0049	41	32.0049	50	32.0049	56	32.0049	59	32.0049	39	32.0049	79	32.0049	97	32.0049	46	32.0049	30	32.0049	21	32.0049	18	32.0049	25	32.0049	55	32.0049	53	32.0049	51	32.0049	59	32.0049	44	32.0049	57	32.0049	44	32.0049	39	32.0049	57	32.0049	65	32.0049	150
35.0248	41	32.0248	47	32.0248	58	32.0248	47	32.0248	51	32.0248	37	32.0248	46	32.0248	71	32.0248	85	32.0248	48	32.0248	22	32.0248	31	32.0248	20	32.0248	20	32.0248	65	32.0248	66	32.0248	46	32.0248	44	32.0248	52	32.0248	63	32.0248	57	32.0248	40	32.0248	58	32.0248	80	32.0248	160
35.0446	68	32.0446	53	32.0446	56	32.0446	56	32.0446	49	32.0446	56	32.0446	60	32.0446	93	32.0446	91	32.0446	35	32.0446	18	32.0446	21	32.0446	15	32.0446	23	32.0446	52	32.0446	52	32.0446	46	32.0446	50	32.0446	58	32.0446	67	32.0446	53	32.0446	48	32.0446	65	32.0446	55	32.0446	153
35.0645	65	32.0645	37	32.0645	57	32.0645	60	32.0645	42	32.0645	56	32.0645	46	32.0645	67	32.0645	72	32.0645	49	32.0645	21	32.0645	26	32.0645	22	32.0645	16	32.0645	52	32.0645	42	32.0645	51	32.0645	41	32.0645	45	32.0645	54	32.0645	53	32.0645	55	32.0645	67	32.0645	66	32.0645	152
35.0844	83	32.0844	63	32.0844	53	32.0844	47	32.0844	45	32.0844	50	32.0844	56	32.0844	68	32.0844	77	32.0844	47	32.0844	17	32.0844	35	32.0844	23	32.0844	24	32.0844	39	32.0844	50	32.0844	57	32.0844	58	32.0844	52	32.0844	53	32.0844	55	32.0844	56	32.0844	47	32.0844	59	32.0844	152
35.1043	92	32.1043	45	32.1043	66	32.1043	47	32.1043	41	32.1043	46	32.1043	63	32.1043	72	32.1043	80	32.1043	59	32.1043	14	32.1043	26	32.1043	20	32.1043	21	32.1043	49	32.1043	40	32.1043	39	32.1043	59	32.1043	60	32.1043	48	32.1043	64	32.1043	44	32.1043	55	32.1043	65	32.1043	134
35.1241	86	32.1241	55	32.1241	54	32.1241	56	32.1241	46	32.1241	50	32.1241	52	32.1241	69	32.1241	67	32.1241	41	32.1241	25	32.1241	22	32.1241	20	32.1241	21	32.1241	52	32.1241	59	32.1241	55	32.1241	46	32.1241	50	32.1241	56	32.1241	55	32.1241	57	32.1241	46	32.1241	62	32.1241	126
35.144	91	32.144	50	32.144	44	32.144	53	32.144	40	32.144	46	32.144	49	32.144	71	32.144	82	32.144	47	32.144	20	32.144	24	32.144	18	32.144	24	32.144	46	32.144	63	32.144	43	32.144	62	32.144	54	32.144	43	32.144	56	32.144	49	32.144	59	32.144	69	32.144	121
35.1639	74	32.1639	55	32.1639	61	32.1639	48	32.1639	39	32.1639	36	32.1639	47	32.1639	58	32.1639	81	32.1639	62	32.1639	27	32.1639	19	32.1639	25	32.1639	19	32.1639	46	32.1639	41	32.1639	41	32.1639	38	32.1639	53	32.1639	61	32.1639	55	32.1639	35	32.1639	57	32.1639	57	32.1639	145
35.1838	69	32.1838	55	32.1838	65	32.1838	44	32.1838	38	32.1838	47	32.1838	52	32.1838	71	32.1838	83	32.1838	42	32.1838	28	32.1838	21	32.1838	16	32.1838	22	32.1838	37	32.1838	49	32.1838	59	32.1838	65	32.1838	47	32.1838	54	32.1838	61	32.1838	48	32.1838	46	32.1838	70	32.1838	107
35.2037	54	32.2037	55	32.2037	59	32.2037	53	32.2037	47	32.2037	71	32.2037	35	32.2037	61	32.2037	95	32.2037	47	32.2037	20	32.2037	22	32.2037	20	32.2037	17	32.2037	60	32.2037	70	32.2037	46	32.2037	49	32.2037	64	32.2037	53	32.2037	59	32.2037	46	32.2037	50	32.2037	69	32.2037	132
35.2235	57	32.2235	51	32.2235	51	32.2235	61	32.2235	36	32.2235	55	32.2235	55	32.2235	66	32.2235	65	32.2235	46	32.2235	17	32.2235	32	32.2235	24	32.2235	22	32.2235	51	32.2235	53	32.2235	41	32.2235	52	32.2235	55	32.2235	59	32.2235	51	32.2235	46	32.2235	60	32.2235	73	32.2235	94
35.2434	46	32.2434	52	32.2434	35	32.2434	48	32.2434	56	32.2434	47	32.2434	54	32.2434	65	32.2434	55	32.2434	48	32.2434	26	32.2434	17	32.2434	23	32.2434	19	32.2434	49	32.2434	58	32.2434	43	32.2434	63	32.2434	57	32.2434	53	32.2434	60	32.2434	55	32.2434	47	32.2434	66	32.2434	97
35.2633	50	32.2633	37	32.2633	54	32.2633	47	32.2633	47	32.2633	48	32.2633	43	32.2633	72	32.2633	85	32.2633	49	32.2633	23	32.2633	26	32.2633	29	32.2633	17	32.2633	54	32.2633	53	32.2633	52	32.2633	50	32.2633	48	32.2633	45	32.2633	53	32.2633	41	32.2633	63	32.2633	71	32.2633	101
35.2832	35	32.2832	43	32.2832	44	32.2832	53	32.2832	57	32.2832	53	32.2832	55	32.2832	53	32.2832	73	32.2832	51	32.2832	16	32.2832	25	32.2832	21	32.2832	21	32.2832	54	32.2832	41	32.2832	44	32.2832	43	32.2832	41	32.2832	45	32.2832	61	32.2832	52	32.2832	62	32.2832	50	32.2832	99
35.303	41	32.303	47	32.303	46	32.303	63	32.303	47	32.303	46	32.303	52	32.303	61	32.303	68	32.303	47	32.303	19	32.303	30	32.303	20	32.303	20	32.303	61	32.303	54	32.303	53	32.303	45	32.303	47	32.303	47	32.303	44	32.303	49	32.303	56	32.303	63	32.303	95
35.3229	28	32.3229	51	32.3229	49	32.3229	53	32.3229	38	32.3229	60	32.3229	57	32.3229	60	32.3229	90	32.3229	49	32.3229	15	32.3229	26	32.3229	22	32.3229	11	32.3229	52	32.3229	40	32.3229	45	32.3229	39	32.3229	52	32.3229	42	32.3229	65	32.3229	39	32.3229	45	32.3229	65	32.3229	74
35.3428	31	32.3428	47	32.3428	53	32.3428	56	32.3428	42	32.3428	55	32.3428	43	32.3428	75	32.3428	77	32.3428	43	32.3428	15	32.3428	26	32.3428	25	32.3428	19	32.3428	61	32.3428	35	32.3428	46	32.3428	47	32.3428	55	32.3428	49	32.3428	71	32.3428	41	32.3428	53	32.3428	58	32.3428	81
35.3627	28	32.3627	41	32.3627	43	32.3627	51	32.3627	40	32.3627	52	32.3627	47	32.3627	61	32.3627	88	32.3627	52	32.3627	20	32.3627	29	32.3627	36	32.3627	28	32.3627	62	32.3627	52	32.3627	48	32.3627	50	32.3627	52	32.3627	66	32.3627	64	32.3627	30	32.3627	66	32.3627	56	32.3627	74
35.3825	32	32.3825	42	32.3825	46	32.3825	52	32.3825	46	32.3825	43	32.3825	36	32.3825	73	32.3825	82	32.3825	51	32.3825	30	32.3825	24	32.3825	21	32.3825	22	32.3825	57	32.3825	53	32.3825	44	32.3825	49	32.3825	53	32.3825	67	32.3825	57	32.3825	50	32.3825	54	32.3825	57	32.3825	62
35.4024	30	32.4024	57	32.4024	52	32.4024	44	32.4024	43	32.4024	67	32.4024	45	32.4024	78	32.4024	77	32.4024	48	32.4024	21	32.4024	29	32.4024	14	32.4024	28	32.4024	63	32.4024	42	32.4024	45	32.4024	38	32.4024	49	32.4024	62	32.4024	55	32.4024	49	32.4024	48	32.4024	72	32.4024	69
35.4223	25	32.4223	42	32.4223	54	32.4223	49	32.4223	39	32.4223	48	32.4223	53	32.4223	65	32.4223	77	32.4223	65	32.4223	25	32.4223	24	32.4223	19	32.4223	25	32.4223	51	32.4223	61	32.4223	53	32.4223	40	32.4223	32	32.4223	51	32.4223	63	32.4223	60	32.4223	44	32.4223	65	32.4223	69
35.4422	18	32.4422	55	32.4422	55	32.4422	52	32.4422	43	32.4422	48	32.4422	43	32.4422	70	32.4422	65	32.4422	44	32.4422	22	32.4422	32	32.4422	22	32.4422	23	32.4422	40	32.4422	52	32.4422	36	32.4422	48	32.4422	53	32.4422	58	32.4422	48	32.4422	56	32.4422	51	32.4422	65	32.4422	49
35.462	35	32.462	49	32.462	48	32.462	44	32.462	44	32.462	56	32.462	48	32.462	69	32.462	75	32.462	43	32.462	19	32.462	26	32.462	26	32.462	27	32.462	51	32.462	55	32.462	52	32.462	44	32.462	41	32.462	41	32.462	55	32.462	48	32.462	48	32.462	66	32.462	67
35.4819	26	32.4819	49	32.4819	51	32.4819	52	32.4819	45	32.4819	45	32.4819	58	32.4819	72	32.4819	72	32.4819	32	32.4819	25	32.4819	31	32.4819	21	32.4819	20	32.4819	53	32.4819	55	32.4819	51	32.4819	49	32.4819	48	32.4819	49	32.4819	55	32.4819	46	32.4819	56	32.4819	59	32.4819	48
35.5018	24	32.5018	57	32.5018	52	32.5018	47	32.5018	44	32.5018	49	32.5018	59	32.5018	73	32.5018	100	32.5018	55	32.5018	19	32.5018	27	32.5018	14	32.5018	23	32.5018	47	32.5018	56	32.5018	35	32.5018	47	32.5018	59	32.5018	52	32.5018	59	32.5018	43	32.5018	53	32.5018	74	32.5018	77
35.5217	28	32.5217	57	32.5217	46	32.5217	56	32.5217	39	32.5217	49	32.5217	64	32.5217	59	32.5217	87	32.5217	50	32.5217	32	32.5217	23	32.5217	18	32.5217	19	32.5217	71	32.5217	68	32.5217	38	32.5217	44	32.5217	53	32.5217	54	32.5217	75	32.5217	37	32.5217	46	32.5217	52	32.5217	59
35.5415	30	32.5415	59	32.5415	47	32.5415	52	32.5415	47	32.5415	53	32.5415	75	32.5415	58	32.5415	84	32.5415	53	32.5415	26	32.5415	27	32.5415	31	32.5415	16	32.5415	50	32.5415	51	32.5415	49	32.5415	51	32.5415	58	32.5415	43	32.5415	65	32.5415	58	32.5415	50	32.5415	64	32.5415	71
35.5614	24	32.5614	54	32.5614	62	32.5614	55	32.5614	44	32.5614	55	32.5614	67	32.5614	62	32.5614	86	32.5614	40	32.5614	18	32.5614	16	32.5614	17	32.5614	14	32.5614	45	32.5614	58	32.5614	40	32.5614	52	32.5614	69	32.5614	46	32.5614	67	32.5614	50	32.5614	60	32.5614	51	32.5614	61
35.5813	29	32.5813	53	32.5813	54	32.5813	54	32.5813	37	32.5813	37	32.5813	66	32.5813	82	32.5813	89	32.5813	51	32.5813	19	32.5813	19	32.5813	19	32.5813	19	32.5813	55	32.5813	49	32.5813	48	32.5813	35	32.5813	50	32.5813	50	32.5813	48	32.5813	56	32.5813	59	32.5813	68	32.5813	52
35.6012	25	32.6012	49	32.6012	46	32.6012	60	32.6012	45	32.6012	59	32.6012	53	32.6012	84	32.6012	77	32.6012	55	32.6012	16	32.6012	18	32.6012	21	32.6012	19	32.6012	45	32.6012	33	32.6012	52	32.6012	48	32.6012	54	32.6012	55	32.6012	59	32.6012	64	32.6012	50	32.6012	62	32.6012	56
35.621	24	32.621	49	32.621	40	32.621	41	32.621	39	32.621	49	32.621	48	32.621	60	32.621	84	32.621	45	32.621	14	32.621	25	32.621	23	32.621	16	32.621	49	32.621	59	32.621	55	32.621	53	32.621	58	32.621	60	32.621	50	32.621	57	32.621	51	32.621	63	32.621	71
35.6409	36	32.6409	57	32.6409	41	32.6409	55	32.6409	41	32.6409	52	32.6409	49	32.6409	61	32.6409	73	32.6409	57	32.6409	14	32.6409	20	32.6409	27	32.6409	28	32.6409	53	32.6409	44	32.6409	50	32.6409	45	32.6409	62	32.6409	55	32.6409	49	32.6409	35	32.6409	51	32.6409	53	32.6409	68
35.6608	29	32.6608	44	32.6608	47	32.6608	52	32.6608	48	32.6608	47	32.6608	40	32.6608	60	32.6608	72	32.6608	52	32.6608	14	32.6608	22	32.6608	23	32.6608	24	32.6608	59	32.6608	53	32.6608	41	32.6608	37	32.6608	44	32.6608	50	32.6608	52	32.6608	42	32.6608	55	32.6608	59	32.6608	66
35.6807	35	32.6807	37	32.6807	47	32.6807	50	32.6807	42	32.6807	48	32.6807	46	32.6807	60	32.6807	83	32.6807	42	32.6807	18	32.6807	23	32.6807	22	32.6807	17	32.6807	57	32.6807	68	32.6807	48	32.6807	35	32.6807	62	32.6807	52	32.6807	56	32.6807	59	32.6807	54	32.6807	66	32.6807	59
35.7005	24	32.7005	50	32.7005	48	32.7005	53	32.7005	56	32.7005	51	32.7005	58	32.7005	74	32.7005	96	32.7005	51	32.7005	14	32.7005	24	32.7005	15	32.7005	22	32.7005	56	32.7005	53	32.7005	43	32.7005	52	32.7005	45	32.7005	53	32.7005	49	32.7005	57	32.7005	52	32.7005	67	32.7005	62
35.7204	22	32.7204	42	32.7204	45	32.7204	36	32.7204	47	32.7204	55	32.7204	54	32.7204	70	32.7204	77	32.7204	59	32.7204	26	32.7204	24	32.7204	25	32.7204	27	32.7204	44	32.7204	52	32.7204	36	32.7204	44	32.7204	43	32.7204	43	32.7204	70	32.7204	49	32.7204	62	32.7204	60	32.7204	55
35.7403	34	32.7403	50	32.7403	62	32.7403	46	32.7403	41	32.7403	42	32.7403	60	32.7403	69	32.7403	89	32.7403	38	32.7403	26	32.7403	23	32.7403	26	32.7403	16	32.7403	46	32.7403	52	32.7403	38	32.7403	44	32.7403	52	32.7403	53	32.7403	65	32.7403	42	32.7403	55	32.7403	64	32.7403	63
35.7602	21	32.7602	55	32.7602	54	32.7602	50	32.7602	47	32.7602	47	32.7602	45	32.7602	69	32.7602	94	32.7602	53	32.7602	15	32.7602	29	32.7602	16	32.7602	22	32.7602	51	32.7602	50	32.7602	57	32.7602	57	32.7602	44	32.7602	56	32.7602	43	32.7602	50	32.7602	57	32.7602	69	32.7602	71
35.78	24	32.78	54	32.78	56	32.78	46	32.78	49	32.78	47	32.78	55	32.78	69	32.78	80	32.78	53	32.78	18	32.78	27	32.78	21	32.78	19	32.78	38	32.78	50	32.78	57	32.78	49	32.78	45	32.78	48	32.78	58	32.78	46	32.78	56	32.78	74	32.78	51
35.7999	31	32.7999	50	32.7999	44	32.7999	66	32.7999	62	32.7999	51	32.7999	45	32.7999	74	32.7999	74	32.7999	49	32.7999	14	32.7999	25	32.7999	19	32.7999	20	32.7999	52	32.7999	43	32.7999	36	32.7999	35	32.7999	52	32.7999	61	32.7999	60	32.7999	60	32.7999	58	32.7999	60	32.7999	65
35.8198	25	32.8198	67	32.8198	54	32.8198	66	32.8198	55	32.8198	42	32.8198	62	32.8198	66	32.8198	67	32.8198	42	32.8198	20	32.8198	19	32.8198	17	32.8198	13	32.8198	37	32.8198	57	32.8198	57	32.8198	53	32.8198	57	32.8198	57	32.8198	52	32.8198	48	32.8198	45	32.8198	56	32.8198	67
35.8397	23	32.8397	42	32.8397	51	32.8397	51	32.8397	45	32.8397	51	32.8397	55	32.8397	56	32.8397	63	32.8397	46	32.8397	19	32.8397	28	32.8397	15	32.8397	14	32.8397	46	32.8397	48	32.8397	55	32.8397	53	32.8397	53	32.8397	48	32.8397	64	32.8397	41	32.8397	51	32.8397	50	32.8397	59
35.8595	26	32.8595	51	32.8595	51	32.8595	40	32.8595	40	32.8595	59	32.8595	58	32.8595	76	32.8595	82	32.8595	43	32.8595	22	32.8595	23	32.8595	15	32.8595	17	32.8595	47	32.8595	57	32.8595	39	32.8595	53	32.8595	44	32.8595	45	32.8595	52	32.8595	41	32.8595	44	32.8595	54	32.8595	72
35.8794	21	32.8794	51	32.8794	38	32.8794	47	32.8794	46	32.8794	62	32.8794	46	32.8794	49	32.8794	88	32.8794	48	32.8794	21	32.8794	23	32.8794	16	32.8794	19	32.8794	43	32.8794	42	32.8794	58	32.8794	55	32.8794	50	32.8794	52	32.8794	57	32.8794	51	32.8794	58	32.8794	58	32.8794	48
35.8993	21	32.8993	52	32.8993	54	32.8993	49	32.8993	39	32.8993	54	32.8993	42	32.8993	67	32.8993	79	32.8993	55	32.8993	22	32.8993	26	32.8993	16	32.8993	24	32.8993	43	32.8993	40	32.8993	43	32.8993	47	32.8993	51	32.8993	53	32.8993	58	32.8993	36	32.8993	51	32.8993	60	32.8993	68
35.9192	21	32.9192	52	32.9192	44	32.9192	48	32.9192	39	32.9192	54	32.9192	57	32.9192	65	32.9192	89	32.9192	42	32.9192	25	32.9192	27	32.9192	24	32.9192	13	32.9192	51	32.9192	40	32.9192	47	32.9192	45	32.9192	55	32.9192	59	32.9192	49	32.9192	47	32.9192	55	32.9192	57	32.9192	70
35.939	19	32.939	40	32.939	54	32.939	59	32.939	50	32.939	29	32.939	49	32.939	76	32.939	78	32.939	36	32.939	16	32.939	32	32.939	14	32.939	24	32.939	43	32.939	71	32.939	42	32.939	45	32.939	45	32.939	55	32.939	40	32.939	38	32.939	45	32.939	68	32.939	46
35.9589	25	32.9589	45	32.9589	41	32.9589	45	32.9589	48	32.9589	40	32.9589	51	32.9589	65	32.9589	99	32.9589	44	32.9589	18	32.9589	25	32.9589	19	32.9589	16	32.9589	56	32.9589	57	32.9589	33	32.9589	43	32.9589	50	32.9589	47	32.9589	59	32.9589	49	32.9589	48	32.9589	60	32.9589	81
35.9788	22	32.9788	45	32.9788	62	32.9788	54	32.9788	35	32.9788	53	32.9788	50	32.9788	58	32.9788	68	32.9788	41	32.9788	16	32.9788	17	32.9788	22	32.9788	14	32.9788	44	32.9788	57	32.9788	44	32.9788	45	32.9788	58	32.9788	35	32.9788	52	32.9788	53	32.9788	52	32.9788	58	32.9788	67
35.9987	28	32.9987	50	32.9987	62	32.9987	45	32.9987	44	32.9987	50	32.9987	42	32.9987	65	32.9987	74	32.9987	41	32.9987	15	32.9987	22	32.9987	11	32.9987	12	32.9987	58	32.9987	52	32.9987	39	32.9987	28	32.9987	51	32.9987	62	32.9987	54	32.9987	46	32.9987	42	32.9987	66	32.9987	68
36.0185	28	33.0185	47	33.0185	63	33.0185	36	33.0185	39	33.0185	59	33.0185	50	33.0185	66	33.0185	81	33.0185	47	33.0185	20	33.0185	24	33.0185	21	33.0185	15	33.0185	56	33.0185	48	33.0185	55	33.0185	52	33.0185	49	33.0185	46	33.0185	60	33.0185	47	33.0185	62	33.0185	59	33.0185	67
36.0384	19	33.0384	47	33.0384	49	33.0384	43	33.0384	50	33.0384	58	33.0384	48	33.0384	64	33.0384	79	33.0384	49	33.0384	22	33.0384	18	33.0384	20	33.0384	28	33.0384	49	33.0384	49	33.0384	45	33.0384	42	33.0384	45	33.0384	44	33.0384	60	33.0384	48	33.0384	55	33.0384	62	33.0384	75
36.0583	22	33.0583	56	33.0583	54	33.0583	41	33.0583	36	33.0583	46	33.0583	59	33.0583	63	33.0583	78	33.0583	35	33.0583	19	33.0583	13	33.0583	18	33.0583	16	33.0583	47	33.0583	53	33.0583	46	33.0583	56	33.0583	46	33.0583	52	33.0583	51	33.0583	50	33.0583	53	33.0583	55	33.0583	57
36.0782	28	33.0782	59	33.0782	54	33.0782	46	33.0782	34	33.0782	48	33.0782	50	33.0782	59	33.0782	69	33.0782	36	33.0782	23	33.0782	29	33.0782	23	33.0782	15	33.0782	41	33.0782	49	33.0782	49	33.0782	45	33.0782	41	33.0782	37	33.0782	50	33.0782	41	33.0782	50	33.0782	66	33.0782	68
36.098	22	33.098	53	33.098	60	33.098	58	33.098	45	33.098	54	33.098	46	33.098	62	33.098	82	33.098	46	33.098	17	33.098	22	33.098	19	33.098	14	33.098	54	33.098	51	33.098	48	33.098	40	33.098	57	33.098	51	33.098	49	33.098	53	33.098	38	33.098	49	33.098	63
36.1179	30	33.1179	52	33.1179	39	33.1179	50	33.1179	33	33.1179	31	33.1179	65	33.1179	93	33.1179	83	33.1179	42	33.1179	17	33.1179	15	33.1179	14	33.1179	15	33.1179	68	33.1179	41	33.1179	61	33.1179	44	33.1179	59	33.1179	36	33.1179	50	33.1179	32	33.1179	50	33.1179	63	33.1179	75
36.1378	27	33.1378	51	33.1378	37	33.1378	53	33.1378	50	33.1378	48	33.1378	48	33.1378	74	33.1378	85	33.1378	51	33.1378	27	33.1378	23	33.1378	18	33.1378	17	33.1378	47	33.1378	63	33.1378	41	33.1378	51	33.1378	46	33.1378	45	33.1378	47	33.1378	52	33.1378	43	33.1378	71	33.1378	75
36.1577	22	33.1577	51	33.1577	51	33.1577	43	33.1577	47	33.1577	56	33.1577	48	33.1577	86	33.1577	77	33.1577	43	33.1577	20	33.1577	22	33.1577	21	33.1577	12	33.1577	35	33.1577	43	33.1577	41	33.1577	40	33.1577	48	33.1577	40	33.1577	68	33.1577	52	33.1577	58	33.1577	68	33.1577	55
36.1776	21	33.1776	59	33.1776	58	33.1776	60	33.1776	33	33.1776	56	33.1776	61	33.1776	65	33.1776	81	33.1776	38	33.1776	16	33.1776	19	33.1776	16	33.1776	20	33.1776	55	33.1776	44	33.1776	51	33.1776	45	33.1776	39	33.1776	48	33.1776	53	33.1776	53	33.1776	55	33.1776	72	33.1776	56
36.1974	21	33.1974	52	33.1974	57	33.1974	39	33.1974	33	33.1974	49	33.1974	56	33.1974	56	33.1974	53	33.1974	42	33.1974	19	33.1974	20	33.1974	23	33.1974	17	33.1974	40	33.1974	46	33.1974	37	33.1974	49	33.1974	51	33.1974	55	33.1974	54	33.1974	49	33.1974	63	33.1974	71	33.1974	66
36.2173	27	33.2173	43	33.2173	46	33.2173	39	33.2173	41	33.2173	55	33.2173	45	33.2173	80	33.2173	78	33.2173	56	33.2173	14	33.2173	21	33.2173	13	33.2173	20	33.2173	51	33.2173	45	33.2173	47	33.2173	48	33.2173	50	33.2173	50	33.2173	66	33.2173	45	33.2173	42	33.2173	62	33.2173	60
36.2372	23	33.2372	45	33.2372	53	33.2372	50	33.2372	39	33.2372	46	33.2372	49	33.2372	58	33.2372	86	33.2372	32	33.2372	14	33.2372	23	33.2372	15	33.2372	18	33.2372	46	33.2372	44	33.2372	52	33.2372	48	33.2372	38	33.2372	63	33.2372	68	33.2372	34	33.2372	52	33.2372	54	33.2372	64
36.2571	20	33.2571	53	33.2571	47	33.2571	44	33.2571	37	33.2571	59	33.2571	60	33.2571	66	33.2571	62	33.2571	41	33.2571	25	33.2571	31	33.2571	14	33.2571	8	33.2571	59	33.2571	48	33.2571	40	33.2571	54	33.2571	44	33.2571	53	33.2571	57	33.2571	61	33.2571	57	33.2571	75	33.2571	59
36.2769	25	33.2769	58	33.2769	43	33.2769	45	33.2769	38	33.2769	46	33.2769	44	33.2769	65	33.2769	80	33.2769	41	33.2769	21	33.2769	32	33.2769	7	33.2769	23	33.2769	44	33.2769	63	33.2769	52	33.2769	51	33.2769	50	33.2769	69	33.2769	62	33.2769	55	33.2769	49	33.2769	69	33.2769	72
36.2968	23	33.2968	50	33.2968	48	33.2968	55	33.2968	42	33.2968	60	33.2968	61	33.2968	71	33.2968	79	33.2968	46	33.2968	21	33.2968	24	33.2968	20	33.2968	16	33.2968	56	33.2968	52	33.2968	55	33.2968	37	33.2968	40	33.2968	62	33.2968	44	33.2968	36	33.2968	51	33.2968	62	33.2968	64
36.3167	19	33.3167	52	33.3167	55	33.3167	44	33.3167	36	33.3167	47	33.3167	36	33.3167	71	33.3167	70	33.3167	49	33.3167	17	33.3167	35	33.3167	22	33.3167	21	33.3167	55	33.3167	62	33.3167	43	33.3167	41	33.3167	47	33.3167	52	33.3167	65	33.3167	59	33.3167	57	33.3167	78	33.3167	70
36.3366	36	33.3366	54	33.3366	46	33.3366	41	33.3366	42	33.3366	58	33.3366	36	33.3366	66	33.3366	73	33.3366	52	33.3366	15	33.3366	23	33.3366	23	33.3366	24	33.3366	57	33.3366	58	33.3366	47	33.3366	34	33.3366	48	33.3366	64	33.3366	57	33.3366	61	33.3366	58	33.3366	70	33.3366	68
36.3564	35	33.3564	37	33.3564	43	33.3564	58	33.3564	38	33.3564	51	33.3564	59	33.3564	63	33.3564	82	33.3564	40	33.3564	10	33.3564	20	33.3564	27	33.3564	21	33.3564	46	33.3564	52	33.3564	55	33.3564	44	33.3564	43	33.3564	57	33.3564	63	33.3564	52	33.3564	60	33.3564	77	33.3564	58
36.3763	25	33.3763	47	33.3763	41	33.3763	61	33.3763	59	33.3763	45	33.3763	53	33.3763	65	33.3763	79	33.3763	53	33.3763	27	33.3763	29	33.3763	17	33.3763	16	33.3763	44	33.3763	42	33.3763	42	33.3763	39	33.3763	43	33.3763	50	33.3763	60	33.3763	52	33.3763	54	33.3763	66	33.3763	62
36.3962	22	33.3962	50	33.3962	44	33.3962	34	33.3962	39	33.3962	44	33.3962	53	33.3962	66	33.3962	69	33.3962	44	33.3962	20	33.3962	20	33.3962	14	33.3962	21	33.3962	48	33.3962	44	33.3962	58	33.3962	36	33.3962	56	33.3962	63	33.3962	50	33.3962	39	33.3962	46	33.3962	57	33.3962	66
36.4161	19	33.4161	50	33.4161	48	33.4161	43	33.4161	38	33.4161	45	33.4161	53	33.4161	67	33.4161	91	33.4161	42	33.4161	16	33.4161	23	33.4161	27	33.4161	29	33.4161	53	33.4161	51	33.4161	45	33.4161	49	33.4161	42	33.4161	52	33.4161	41	33.4161	40	33.4161	43	33.4161	63	33.4161	61
36.4359	26	33.4359	62	33.4359	52	33.4359	53	33.4359	46	33.4359	51	33.4359	56	33.4359	63	33.4359	81	33.4359	38	33.4359	15	33.4359	17	33.4359	26	33.4359	28	33.4359	50	33.4359	46	33.4359	57	33.4359	43	33.4359	35	33.4359	47	33.4359	36	33.4359	41	33.4359	44	33.4359	65	33.4359	66
36.4558	21	33.4558	42	33.4558	39	33.4558	48	33.4558	48	33.4558	56	33.4558	45	33.4558	60	33.4558	69	33.4558	38	33.4558	18	33.4558	22	33.4558	27	33.4558	13	33.4558	43	33.4558	54	33.4558	47	33.4558	48	33.4558	50	33.4558	47	33.4558	57	33.4558	32	33.4558	51	33.4558	61	33.4558	67
36.4757	25	33.4757	47	33.4757	48	33.4757	53	33.4757	31	33.4757	46	33.4757	48	33.4757	79	33.4757	79	33.4757	40	33.4757	15	33.4757	26	33.4757	17	33.4757	13	33.4757	49	33.4757	46	33.4757	47	33.4757	43	33.4757	55	33.4757	47	33.4757	55	33.4757	34	33.4757	46	33.4757	85	33.4757	67
36.4956	23	33.4956	48	33.4956	47	33.4956	43	33.4956	41	33.4956	62	33.4956	53	33.4956	73	33.4956	87	33.4956	48	33.4956	22	33.4956	27	33.4956	20	33.4956	20	33.4956	42	33.4956	62	33.4956	36	33.4956	54	33.4956	40	33.4956	53	33.4956	52	33.4956	42	33.4956	46	33.4956	64	33.4956	70
36.5154	20	33.5154	44	33.5154	43	33.5154	40	33.5154	28	33.5154	54	33.5154	63	33.5154	71	33.5154	75	33.5154	58	33.5154	19	33.5154	37	33.5154	23	33.5154	19	33.5154	38	33.5154	56	33.5154	45	33.5154	52	33.5154	40	33.5154	51	33.5154	54	33.5154	54	33.5154	37	33.5154	69	33.5154	59
36.5353	21	33.5353	38	33.5353	48	33.5353	52	33.5353	46	33.5353	53	33.5353	44	33.5353	70	33.5353	66	33.5353	51	33.5353	19	33.5353	16	33.5353	20	33.5353	25	33.5353	51	33.5353	66	33.5353	62	33.5353	50	33.5353	48	33.5353	44	33.5353	50	33.5353	39	33.5353	50	33.5353	68	33.5353	61
36.5552	35	33.5552	41	33.5552	49	33.5552	47	33.5552	38	33.5552	36	33.5552	58	33.5552	66	33.5552	65	33.5552	41	33.5552	15	33.5552	26	33.5552	18	33.5552	17	33.5552	43	33.5552	58	33.5552	47	33.5552	37	33.5552	48	33.5552	48	33.5552	52	33.5552	56	33.5552	42	33.5552	79	33.5552	54
36.5751	21	33.5751	45	33.5751	52	33.5751	52	33.5751	44	33.5751	38	33.5751	44	33.5751	48	33.5751	76	33.5751	54	33.5751	17	33.5751	30	33.5751	19	33.5751	24	33.5751	50	33.5751	48	33.5751	59	33.5751	40	33.5751	52	33.5751	53	33.5751	51	33.5751	45	33.5751	60	33.5751	63	33.5751	67
36.5949	18	33.5949	45	33.5949	36	33.5949	42	33.5949	47	33.5949	46	33.5949	52	33.5949	74	33.5949	77	33.5949	51	33.5949	20	33.5949	25	33.5949	20	33.5949	14	33.5949	44	33.5949	47	33.5949	55	33.5949	47	33.5949	55	33.5949	51	33.5949	63	33.5949	52	33.5949	56	33.5949	77	33.5949	46
36.6148	19	33.6148	44	33.6148	40	33.6148	43	33.6148	43	33.6148	49	33.6148	53	33.6148	75	33.6148	88	33.6148	46	33.6148	15	33.6148	22	33.6148	13	33.6148	23	33.6148	50	33.6148	49	33.6148	58	33.6148	36	33.6148	47	33.6148	50	33.6148	36	33.6148	36	33.6148	65	33.6148	94	33.6148	64
36.6347	28	33.6347	48	33.6347	57	33.6347	46	33.6347	42	33.6347	55	33.6347	46	33.6347	60	33.6347	60	33.6347	46	33.6347	20	33.6347	21	33.6347	26	33.6347	19	33.6347	44	33.6347	54	33.6347	51	33.6347	47	33.6347	42	33.6347	38	33.6347	46	33.6347	47	33.6347	50	33.6347	99	33.6347	72
36.6546	19	33.6546	49	33.6546	56	33.6546	47	33.6546	39	33.6546	43	33.6546	51	33.6546	88	33.6546	79	33.6546	49	33.6546	20	33.6546	20	33.6546	21	33.6546	12	33.6546	47	33.6546	47	33.6546	66	33.6546	49	33.6546	57	33.6546	43	33.6546	55	33.6546	45	33.6546	45	33.6546	77	33.6546	69
36.6744	25	33.6744	48	33.6744	53	33.6744	57	33.6744	44	33.6744	54	33.6744	51	33.6744	62	33.6744	67	33.6744	48	33.6744	17	33.6744	14	33.6744	23	33.6744	10	33.6744	48	33.6744	41	33.6744	67	33.6744	55	33.6744	64	33.6744	40	33.6744	53	33.6744	45	33.6744	42	33.6744	83	33.6744	57
36.6943	21	33.6943	49	33.6943	36	33.6943	63	33.6943	50	33.6943	53	33.6943	53	33.6943	60	33.6943	75	33.6943	50	33.6943	18	33.6943	24	33.6943	21	33.6943	14	33.6943	56	33.6943	49	33.6943	46	33.6943	41	33.6943	38	33.6943	53	33.6943	56	33.6943	49	33.6943	49	33.6943	70	33.6943	59
36.7142	25	33.7142	53	33.7142	57	33.7142	54	33.7142	39	33.7142	48	33.7142	58	33.7142	53	33.7142	70	33.7142	36	33.7142	15	33.7142	22	33.7142	17	33.7142	21	33.7142	51	33.7142	62	33.7142	52	33.7142	47	33.7142	51	33.7142	39	33.7142	40	33.7142	53	33.7142	64	33.7142	70	33.7142	49
36.7341	24	33.7341	55	33.7341	58	33.7341	43	33.7341	29	33.7341	40	33.7341	67	33.7341	66	33.7341	79	33.7341	32	33.7341	16	33.7341	21	33.7341	11	33.7341	17	33.7341	34	33.7341	51	33.7341	57	33.7341	37	33.7341	55	33.7341	42	33.7341	72	33.7341	37	33.7341	48	33.7341	84	33.7341	64
36.7539	32	33.7539	55	33.7539	52	33.7539	45	33.7539	44	33.7539	41	33.7539	62	33.7539	69	33.7539	78	33.7539	32	33.7539	19	33.7539	14	33.7539	22	33.7539	14	33.7539	50	33.7539	55	33.7539	43	33.7539	46	33.7539	51	33.7539	53	33.7539	72	33.7539	44	33.7539	47	33.7539	72	33.7539	52
36.7738	25	33.7738	29	33.7738	38	33.7738	45	33.7738	44	33.7738	47	33.7738	40	33.7738	67	33.7738	70	33.7738	52	33.7738	17	33.7738	27	33.7738	12	33.7738	12	33.7738	47	33.7738	58	33.7738	69	33.7738	53	33.7738	42	33.7738	52	33.7738	48	33.7738	49	33.7738	52	33.7738	65	33.7738	48
36.7937	22	33.7937	44	33.7937	36	33.7937	61	33.7937	50	33.7937	43	33.7937	44	33.7937	77	33.7937	67	33.7937	32	33.7937	16	33.7937	22	33.7937	14	33.7937	16	33.7937	50	33.7937	53	33.7937	58	33.7937	34	33.7937	42	33.7937	44	33.7937	48	33.7937	54	33.7937	50	33.7937	94	33.7937	48
36.8136	23	33.8136	44	33.8136	50	33.8136	52	33.8136	46	33.8136	53	33.8136	49	33.8136	66	33.8136	69	33.8136	49	33.8136	14	33.8136	18	33.8136	17	33.8136	21	33.8136	37	33.8136	59	33.8136	53	33.8136	49	33.8136	43	33.8136	46	33.8136	57	33.8136	32	33.8136	44	33.8136	67	33.8136	68
36.8334	35	33.8334	39	33.8334	40	33.8334	43	33.8334	44	33.8334	55	33.8334	41	33.8334	61	33.8334	68	33.8334	43	33.8334	18	33.8334	28	33.8334	12	33.8334	17	33.8334	46	33.8334	45	33.8334	63	33.8334	37	33.8334	43	33.8334	40	33.8334	65	33.8334	48	33.8334	61	33.8334	86	33.8334	54
36.8533	22	33.8533	52	33.8533	49	33.8533	45	33.8533	44	33.8533	43	33.8533	47	33.8533	58	33.8533	77	33.8533	37	33.8533	17	33.8533	27	33.8533	26	33.8533	20	33.8533	44	33.8533	42	33.8533	60	33.8533	39	33.8533	60	33.8533	43	33.8533	60	33.8533	40	33.8533	44	33.8533	78	33.8533	70
36.8732	26	33.8732	50	33.8732	54	33.8732	56	33.8732	52	33.8732	35	33.8732	49	33.8732	59	33.8732	81	33.8732	46	33.8732	17	33.8732	26	33.8732	18	33.8732	17	33.8732	52	33.8732	42	33.8732	56	33.8732	43	33.8732	42	33.8732	46	33.8732	53	33.8732	49	33.8732	47	33.8732	92	33.8732	54
36.8931	28	33.8931	51	33.8931	45	33.8931	57	33.8931	38	33.8931	53	33.8931	41	33.8931	68	33.8931	88	33.8931	55	33.8931	15	33.8931	19	33.8931	20	33.8931	14	33.8931	44	33.8931	59	33.8931	59	33.8931	33	33.8931	32	33.8931	51	33.8931	57	33.8931	44	33.8931	51	33.8931	70	33.8931	60
36.9129	24	33.9129	47	33.9129	53	33.9129	49	33.9129	41	33.9129	36	33.9129	44	33.9129	58	33.9129	86	33.9129	50	33.9129	17	33.9129	16	33.9129	9	33.9129	13	33.9129	55	33.9129	48	33.9129	47	33.9129	50	33.9129	41	33.9129	49	33.9129	53	33.9129	53	33.9129	55	33.9129	80	33.9129	55
36.9328	35	33.9328	55	33.9328	41	33.9328	42	33.9328	39	33.9328	51	33.9328	56	33.9328	73	33.9328	84	33.9328	42	33.9328	16	33.9328	32	33.9328	22	33.9328	18	33.9328	45	33.9328	52	33.9328	59	33.9328	39	33.9328	31	33.9328	41	33.9328	49	33.9328	44	33.9328	50	33.9328	84	33.9328	54
36.9527	22	33.9527	55	33.9527	47	33.9527	52	33.9527	35	33.9527	49	33.9527	56	33.9527	73	33.9527	108	33.9527	42	33.9527	11	33.9527	30	33.9527	14	33.9527	22	33.9527	41	33.9527	62	33.9527	65	33.9527	36	33.9527	47	33.9527	44	33.9527	65	33.9527	51	33.9527	51	33.9527	83	33.9527	61
36.9726	22	33.9726	52	33.9726	39	33.9726	43	33.9726	51	33.9726	52	33.9726	49	33.9726	67	33.9726	87	33.9726	45	33.9726	11	33.9726	29	33.9726	19	33.9726	28	33.9726	44	33.9726	48	33.9726	58	33.9726	56	33.9726	50	33.9726	63	33.9726	51	33.9726	46	33.9726	53	33.9726	80	33.9726	68
36.9924	28	33.9924	47	33.9924	48	33.9924	48	33.9924	47	33.9924	52	33.9924	45	33.9924	72	33.9924	84	33.9924	42	33.9924	14	33.9924	20	33.9924	13	33.9924	19	33.9924	42	33.9924	47	33.9924	61	33.9924	43	33.9924	57	33.9924	48	33.9924	51	33.9924	39	33.9924	40	33.9924	86	33.9924	46
37.0123	20	34.0123	56	34.0123	46	34.0123	45	34.0123	39	34.0123	41	34.0123	50	34.0123	63	34.0123	75	34.0123	38	34.0123	15	34.0123	14	34.0123	20	34.0123	18	34.0123	39	34.0123	68	34.0123	59	34.0123	40	34.0123	50	34.0123	67	34.0123	57	34.0123	46	34.0123	56	34.0123	83	34.0123	73
37.0322	27	34.0322	45	34.0322	44	34.0322	53	34.0322	34	34.0322	65	34.0322	37	34.0322	53	34.0322	80	34.0322	36	34.0322	19	34.0322	20	34.0322	15	34.0322	20	34.0322	43	34.0322	63	34.0322	67	34.0322	39	34.0322	51	34.0322	47	34.0322	49	34.0322	53	34.0322	48	34.0322	77	34.0322	61
37.0521	36	34.0521	46	34.0521	47	34.0521	52	34.0521	36	34.0521	56	34.0521	35	34.0521	57	34.0521	80	34.0521	48	34.0521	20	34.0521	29	34.0521	20	34.0521	12	34.0521	35	34.0521	52	34.0521	52	34.0521	51	34.0521	48	34.0521	55	34.0521	51	34.0521	40	34.0521	47	34.0521	81	34.0521	72
37.0719	29	34.0719	46	34.0719	47	34.0719	48	34.0719	42	34.0719	41	34.0719	44	34.0719	54	34.0719	90	34.0719	40	34.0719	7	34.0719	20	34.0719	20	34.0719	22	34.0719	31	34.0719	50	34.0719	75	34.0719	38	34.0719	44	34.0719	45	34.0719	59	34.0719	49	34.0719	49	34.0719	87	34.0719	75
37.0918	23	34.0918	56	34.0918	49	34.0918	44	34.0918	43	34.0918	47	34.0918	47	34.0918	60	34.0918	79	34.0918	43	34.0918	15	34.0918	27	34.0918	14	34.0918	11	34.0918	38	34.0918	47	34.0918	68	34.0918	53	34.0918	52	34.0918	49	34.0918	44	34.0918	58	34.0918	47	34.0918	67	34.0918	62
37.1117	27	34.1117	37	34.1117	41	34.1117	39	34.1117	31	34.1117	48	34.1117	53	34.1117	70	34.1117	93	34.1117	36	34.1117	27	34.1117	21	34.1117	17	34.1117	14	34.1117	45	34.1117	50	34.1117	68	34.1117	43	34.1117	28	34.1117	42	34.1117	47	34.1117	44	34.1117	58	34.1117	84	34.1117	95
37.1316	28	34.1316	40	34.1316	49	34.1316	55	34.1316	33	34.1316	45	34.1316	35	34.1316	77	34.1316	71	34.1316	56	34.1316	14	34.1316	19	34.1316	22	34.1316	11	34.1316	51	34.1316	51	34.1316	77	34.1316	58	34.1316	57	34.1316	49	34.1316	46	34.1316	46	34.1316	55	34.1316	79	34.1316	92
37.1514	24	34.1514	50	34.1514	61	34.1514	53	34.1514	48	34.1514	48	34.1514	45	34.1514	59	34.1514	72	34.1514	54	34.1514	13	34.1514	22	34.1514	16	34.1514	23	34.1514	40	34.1514	43	34.1514	63	34.1514	44	34.1514	51	34.1514	50	34.1514	55	34.1514	51	34.1514	50	34.1514	73	34.1514	106
37.1713	25	34.1713	56	34.1713	58	34.1713	49	34.1713	40	34.1713	51	34.1713	42	34.1713	42	34.1713	65	34.1713	49	34.1713	14	34.1713	25	34.1713	17	34.1713	23	34.1713	42	34.1713	53	34.1713	78	34.1713	47	34.1713	40	34.1713	59	34.1713	51	34.1713	46	34.1713	52	34.1713	96	34.1713	104
37.1912	25	34.1912	48	34.1912	52	34.1912	54	34.1912	41	34.1912	38	34.1912	54	34.1912	81	34.1912	75	34.1912	39	34.1912	21	34.1912	12	34.1912	15	34.1912	21	34.1912	50	34.1912	64	34.1912	62	34.1912	38	34.1912	45	34.1912	59	34.1912	62	34.1912	34	34.1912	56	34.1912	75	34.1912	116
37.2111	17	34.2111	49	34.2111	50	34.2111	48	34.2111	49	34.2111	55	34.2111	54	34.2111	60	34.2111	64	34.2111	40	34.2111	13	34.2111	27	34.2111	18	34.2111	21	34.2111	38	34.2111	59	34.2111	56	34.2111	50	34.2111	54	34.2111	49	34.2111	52	34.2111	42	34.2111	46	34.2111	73	34.2111	124
37.231	29	34.231	51	34.231	59	34.231	51	34.231	42	34.231	45	34.231	44	34.231	66	34.231	77	34.231	45	34.231	20	34.231	23	34.231	11	34.231	14	34.231	57	34.231	51	34.231	72	34.231	37	34.231	48	34.231	35	34.231	55	34.231	42	34.231	50	34.231	105	34.231	165
37.2508	26	34.2508	54	34.2508	50	34.2508	34	34.2508	31	34.2508	51	34.2508	48	34.2508	61	34.2508	66	34.2508	28	34.2508	27	34.2508	41	34.2508	13	34.2508	17	34.2508	38	34.2508	43	34.2508	84	34.2508	53	34.2508	51	34.2508	56	34.2508	73	34.2508	43	34.2508	52	34.2508	79	34.2508	140
37.2707	34	34.2707	45	34.2707	49	34.2707	52	34.2707	43	34.2707	51	34.2707	61	34.2707	62	34.2707	77	34.2707	33	34.2707	28	34.2707	17	34.2707	21	34.2707	18	34.2707	52	34.2707	56	34.2707	78	34.2707	37	34.2707	47	34.2707	43	34.2707	44	34.2707	54	34.2707	54	34.2707	86	34.2707	144
37.2906	34	34.2906	47	34.2906	41	34.2906	46	34.2906	42	34.2906	53	34.2906	41	34.2906	70	34.2906	80	34.2906	47	34.2906	20	34.2906	18	34.2906	23	34.2906	11	34.2906	51	34.2906	46	34.2906	49	34.2906	40	34.2906	40	34.2906	40	34.2906	53	34.2906	49	34.2906	64	34.2906	102	34.2906	128
37.3105	30	34.3105	48	34.3105	55	34.3105	48	34.3105	40	34.3105	38	34.3105	55	34.3105	69	34.3105	69	34.3105	47	34.3105	18	34.3105	24	34.3105	9	34.3105	18	34.3105	47	34.3105	73	34.3105	78	34.3105	43	34.3105	50	34.3105	49	34.3105	44	34.3105	50	34.3105	49	34.3105	81	34.3105	119
37.3303	33	34.3303	57	34.3303	52	34.3303	43	34.3303	41	34.3303	51	34.3303	47	34.3303	67	34.3303	87	34.3303	42	34.3303	18	34.3303	18	34.3303	23	34.3303	19	34.3303	54	34.3303	51	34.3303	68	34.3303	41	34.3303	43	34.3303	50	34.3303	60	34.3303	43	34.3303	51	34.3303	93	34.3303	139
37.3502	26	34.3502	51	34.3502	45	34.3502	28	34.3502	41	34.3502	55	34.3502	50	34.3502	56	34.3502	71	34.3502	35	34.3502	12	34.3502	23	34.3502	12	34.3502	6	34.3502	44	34.3502	50	34.3502	63	34.3502	50	34.3502	32	34.3502	51	34.3502	51	34.3502	47	34.3502	45	34.3502	110	34.3502	109
37.3701	29	34.3701	49	34.3701	41	34.3701	50	34.3701	47	34.3701	36	34.3701	37	34.3701	60	34.3701	72	34.3701	47	34.3701	20	34.3701	21	34.3701	12	34.3701	17	34.3701	48	34.3701	45	34.3701	86	34.3701	35	34.3701	42	34.3701	52	34.3701	44	34.3701	41	34.3701	50	34.3701	93	34.3701	98
37.39	34	34.39	45	34.39	40	34.39	49	34.39	35	34.39	52	34.39	55	34.39	58	34.39	70	34.39	47	34.39	19	34.39	20	34.39	18	34.39	17	34.39	55	34.39	56	34.39	72	34.39	45	34.39	47	34.39	42	34.39	56	34.39	55	34.39	46	34.39	91	34.39	98
37.4098	23	34.4098	41	34.4098	47	34.4098	47	34.4098	35	34.4098	47	34.4098	39	34.4098	69	34.4098	84	34.4098	45	34.4098	16	34.4098	32	34.4098	15	34.4098	26	34.4098	46	34.4098	69	34.4098	76	34.4098	47	34.4098	58	34.4098	51	34.4098	39	34.4098	46	34.4098	49	34.4098	69	34.4098	77
37.4297	26	34.4297	35	34.4297	40	34.4297	45	34.4297	40	34.4297	39	34.4297	50	34.4297	74	34.4297	74	34.4297	42	34.4297	9	34.4297	27	34.4297	14	34.4297	14	34.4297	49	34.4297	59	34.4297	69	34.4297	43	34.4297	54	34.4297	36	34.4297	46	34.4297	39	34.4297	58	34.4297	93	34.4297	89
37.4496	26	34.4496	46	34.4496	61	34.4496	51	34.4496	41	34.4496	31	34.4496	55	34.4496	74	34.4496	90	34.4496	39	34.4496	16	34.4496	29	34.4496	15	34.4496	16	34.4496	59	34.4496	51	34.4496	78	34.4496	55	34.4496	43	34.4496	46	34.4496	40	34.4496	53	34.4496	53	34.4496	78	34.4496	80
37.4695	33	34.4695	46	34.4695	49	34.4695	54	34.4695	48	34.4695	32	34.4695	41	34.4695	74	34.4695	62	34.4695	41	34.4695	16	34.4695	22	34.4695	12	34.4695	18	34.4695	57	34.4695	59	34.4695	71	34.4695	45	34.4695	47	34.4695	52	34.4695	50	34.4695	63	34.4695	67	34.4695	71	34.4695	72
37.4893	31	34.4893	58	34.4893	50	34.4893	46	34.4893	40	34.4893	50	34.4893	47	34.4893	60	34.4893	75	34.4893	46	34.4893	20	34.4893	21	34.4893	15	34.4893	22	34.4893	59	34.4893	62	34.4893	97	34.4893	56	34.4893	48	34.4893	45	34.4893	56	34.4893	45	34.4893	55	34.4893	75	34.4893	84
37.5092	29	34.5092	48	34.5092	42	34.5092	49	34.5092	38	34.5092	44	34.5092	43	34.5092	63	34.5092	78	34.5092	31	34.5092	16	34.5092	24	34.5092	17	34.5092	12	34.5092	54	34.5092	52	34.5092	54	34.5092	42	34.5092	54	34.5092	50	34.5092	46	34.5092	57	34.5092	61	34.5092	74	34.5092	82
37.5291	31	34.5291	39	34.5291	37	34.5291	41	34.5291	43	34.5291	37	34.5291	52	34.5291	53	34.5291	62	34.5291	44	34.5291	26	34.5291	34	34.5291	10	34.5291	20	34.5291	38	34.5291	60	34.5291	71	34.5291	41	34.5291	39	34.5291	50	34.5291	47	34.5291	45	34.5291	36	34.5291	73	34.5291	84
37.549	44	34.549	42	34.549	44	34.549	53	34.549	45	34.549	56	34.549	46	34.549	64	34.549	80	34.549	53	34.549	11	34.549	25	34.549	13	34.549	11	34.549	47	34.549	75	34.549	67	34.549	48	34.549	49	34.549	56	34.549	57	34.549	39	34.549	66	34.549	68	34.549	64
37.5688	26	34.5688	58	34.5688	40	34.5688	42	34.5688	43	34.5688	41	34.5688	47	34.5688	79	34.5688	74	34.5688	44	34.5688	16	34.5688	18	34.5688	28	34.5688	18	34.5688	49	34.5688	70	34.5688	81	34.5688	40	34.5688	48	34.5688	55	34.5688	48	34.5688	44	34.5688	47	34.5688	58	34.5688	80
37.5887	25	34.5887	51	34.5887	46	34.5887	45	34.5887	48	34.5887	31	34.5887	47	34.5887	65	34.5887	57	34.5887	44	34.5887	16	34.5887	21	34.5887	22	34.5887	18	34.5887	54	34.5887	77	34.5887	76	34.5887	37	34.5887	54	34.5887	58	34.5887	61	34.5887	53	34.5887	76	34.5887	83	34.5887	90
37.6086	38	34.6086	45	34.6086	46	34.6086	48	34.6086	63	34.6086	41	34.6086	53	34.6086	66	34.6086	70	34.6086	40	34.6086	21	34.6086	22	34.6086	16	34.6086	21	34.6086	42	34.6086	69	34.6086	65	34.6086	39	34.6086	39	34.6086	59	34.6086	44	34.6086	53	34.6086	71	34.6086	111	34.6086	77
37.6285	24	34.6285	47	34.6285	45	34.6285	58	34.6285	30	34.6285	53	34.6285	48	34.6285	61	34.6285	69	34.6285	47	34.6285	25	34.6285	18	34.6285	18	34.6285	14	34.6285	53	34.6285	63	34.6285	52	34.6285	42	34.6285	40	34.6285	50	34.6285	52	34.6285	47	34.6285	69	34.6285	73	34.6285	63
37.6483	35	34.6483	55	34.6483	39	34.6483	55	34.6483	34	34.6483	46	34.6483	37	34.6483	69	34.6483	72	34.6483	32	34.6483	16	34.6483	15	34.6483	18	34.6483	28	34.6483	53	34.6483	87	34.6483	57	34.6483	50	34.6483	55	34.6483	51	34.6483	52	34.6483	60	34.6483	75	34.6483	91	34.6483	69
37.6682	33	34.6682	44	34.6682	50	34.6682	51	34.6682	44	34.6682	46	34.6682	42	34.6682	60	34.6682	72	34.6682	47	34.6682	18	34.6682	30	34.6682	20	34.6682	20	34.6682	58	34.6682	82	34.6682	56	34.6682	62	34.6682	59	34.6682	46	34.6682	54	34.6682	52	34.6682	69	34.6682	92	34.6682	59
37.6881	33	34.6881	52	34.6881	37	34.6881	31	34.6881	34	34.6881	42	34.6881	43	34.6881	72	34.6881	75	34.6881	44	34.6881	16	34.6881	27	34.6881	25	34.6881	18	34.6881	42	34.6881	69	34.6881	50	34.6881	41	34.6881	34	34.6881	50	34.6881	65	34.6881	39	34.6881	77	34.6881	85	34.6881	87
37.708	44	34.708	54	34.708	47	34.708	54	34.708	56	34.708	38	34.708	56	34.708	73	34.708	66	34.708	37	34.708	17	34.708	27	34.708	28	34.708	17	34.708	56	34.708	78	34.708	81	34.708	44	34.708	50	34.708	46	34.708	49	34.708	54	34.708	95	34.708	80	34.708	80
37.7278	43	34.7278	55	34.7278	60	34.7278	64	34.7278	47	34.7278	41	34.7278	43	34.7278	66	34.7278	80	34.7278	41	34.7278	18	34.7278	22	34.7278	18	34.7278	16	34.7278	53	34.7278	89	34.7278	63	34.7278	48	34.7278	44	34.7278	31	34.7278	46	34.7278	36	34.7278	78	34.7278	83	34.7278	69
37.7477	38	34.7477	48	34.7477	42	34.7477	46	34.7477	35	34.7477	51	34.7477	42	34.7477	63	34.7477	74	34.7477	45	34.7477	16	34.7477	33	34.7477	12	34.7477	18	34.7477	50	34.7477	84	34.7477	59	34.7477	35	34.7477	43	34.7477	46	34.7477	51	34.7477	60	34.7477	71	34.7477	88	34.7477	63
37.7676	47	34.7676	46	34.7676	54	34.7676	45	34.7676	33	34.7676	53	34.7676	45	34.7676	55	34.7676	65	34.7676	48	34.7676	23	34.7676	24	34.7676	17	34.7676	22	34.7676	60	34.7676	89	34.7676	57	34.7676	46	34.7676	35	34.7676	45	34.7676	53	34.7676	44	34.7676	69	34.7676	99	34.7676	77
37.7875	28	34.7875	50	34.7875	51	34.7875	40	34.7875	34	34.7875	54	34.7875	43	34.7875	66	34.7875	65	34.7875	57	34.7875	18	34.7875	29	34.7875	19	34.7875	15	34.7875	50	34.7875	69	34.7875	75	34.7875	44	34.7875	52	34.7875	44	34.7875	56	34.7875	52	34.7875	77	34.7875	103	34.7875	70
37.8073	33	34.8073	45	34.8073	45	34.8073	46	34.8073	46	34.8073	48	34.8073	53	34.8073	60	34.8073	73	34.8073	53	34.8073	26	34.8073	25	34.8073	20	34.8073	20	34.8073	50	34.8073	79	34.8073	81	34.8073	36	34.8073	31	34.8073	47	34.8073	52	34.8073	48	34.8073	69	34.8073	104	34.8073	57
37.8272	28	34.8272	47	34.8272	43	34.8272	53	34.8272	40	34.8272	57	34.8272	45	34.8272	72	34.8272	71	34.8272	52	34.8272	22	34.8272	28	34.8272	21	34.8272	17	34.8272	50	34.8272	84	34.8272	63	34.8272	51	34.8272	49	34.8272	56	34.8272	46	34.8272	44	34.8272	81	34.8272	134	34.8272	72
37.8471	36	34.8471	51	34.8471	55	34.8471	60	34.8471	39	34.8471	46	34.8471	52	34.8471	60	34.8471	68	34.8471	30	34.8471	28	34.8471	20	34.8471	31	34.8471	24	34.8471	55	34.8471	78	34.8471	67	34.8471	54	34.8471	40	34.8471	48	34.8471	53	34.8471	46	34.8471	79	34.8471	96	34.8471	62
37.867	30	34.867	54	34.867	47	34.867	45	34.867	37	34.867	46	34.867	57	34.867	81	34.867	77	34.867	33	34.867	20	34.867	24	34.867	20	34.867	15	34.867	44	34.867	73	34.867	74	34.867	45	34.867	57	34.867	64	34.867	55	34.867	42	34.867	90	34.867	110	34.867	71
37.8868	40	34.8868	64	34.8868	55	34.8868	51	34.8868	45	34.8868	53	34.8868	54	34.8868	61	34.8868	73	34.8868	44	34.8868	21	34.8868	28	34.8868	14	34.8868	23	34.8868	53	34.8868	67	34.8868	62	34.8868	51	34.8868	47	34.8868	46	34.8868	51	34.8868	59	34.8868	88	34.8868	92	34.8868	54
37.9067	38	34.9067	63	34.9067	50	34.9067	39	34.9067	36	34.9067	51	34.9067	53	34.9067	78	34.9067	71	34.9067	42	34.9067	15	34.9067	22	34.9067	26	34.9067	20	34.9067	49	34.9067	58	34.9067	75	34.9067	52	34.9067	48	34.9067	57	34.9067	52	34.9067	59	34.9067	72	34.9067	107	34.9067	52
37.9266	34	34.9266	46	34.9266	53	34.9266	54	34.9266	32	34.9266	49	34.9266	55	34.9266	73	34.9266	86	34.9266	48	34.9266	20	34.9266	26	34.9266	16	34.9266	24	34.9266	65	34.9266	79	34.9266	79	34.9266	48	34.9266	52	34.9266	55	34.9266	42	34.9266	61	34.9266	74	34.9266	113	34.9266	52
37.9465	29	34.9465	47	34.9465	60	34.9465	46	34.9465	48	34.9465	65	34.9465	57	34.9465	64	34.9465	77	34.9465	55	34.9465	17	34.9465	26	34.9465	20	34.9465	27	34.9465	60	34.9465	74	34.9465	70	34.9465	52	34.9465	51	34.9465	52	34.9465	54	34.9465	42	34.9465	63	34.9465	108	34.9465	60
37.9663	24	34.9663	39	34.9663	55	34.9663	41	34.9663	51	34.9663	49	34.9663	48	34.9663	71	34.9663	82	34.9663	46	34.9663	21	34.9663	24	34.9663	18	34.9663	20	34.9663	59	34.9663	76	34.9663	83	34.9663	59	34.9663	50	34.9663	58	34.9663	58	34.9663	46	34.9663	81	34.9663	115	34.9663	68
37.9862	46	34.9862	42	34.9862	43	34.9862	75	34.9862	45	34.9862	59	34.9862	35	34.9862	54	34.9862	68	34.9862	50	34.9862	13	34.9862	25	34.9862	15	34.9862	18	34.9862	55	34.9862	78	34.9862	81	34.9862	41	34.9862	48	34.9862	50	34.9862	52	34.9862	58	34.9862	93	34.9862	99	34.9862	42
38.0061	58	35.0061	52	35.0061	54	35.0061	48	35.0061	34	35.0061	48	35.0061	41	35.0061	83	35.0061	75	35.0061	58	35.0061	22	35.0061	20	35.0061	14	35.0061	20	35.0061	70	35.0061	72	35.0061	95	35.0061	37	35.0061	47	35.0061	54	35.0061	59	35.0061	57	35.0061	71	35.0061	108	35.0061	50
38.026	38	35.026	66	35.026	58	35.026	68	35.026	50	35.026	61	35.026	45	35.026	73	35.026	68	35.026	58	35.026	21	35.026	35	35.026	23	35.026	27	35.026	45	35.026	101	35.026	74	35.026	47	35.026	43	35.026	55	35.026	66	35.026	59	35.026	88	35.026	112	35.026	49
38.0458	60	35.0458	58	35.0458	54	35.0458	51	35.0458	49	35.0458	48	35.0458	60	35.0458	51	35.0458	74	35.0458	53	35.0458	18	35.0458	24	35.0458	19	35.0458	22	35.0458	62	35.0458	72	35.0458	73	35.0458	45	35.0458	53	35.0458	54	35.0458	57	35.0458	58	35.0458	91	35.0458	119	35.0458	56
38.0657	54	35.0657	46	35.0657	53	35.0657	52	35.0657	49	35.0657	56	35.0657	45	35.0657	60	35.0657	63	35.0657	57	35.0657	19	35.0657	19	35.0657	24	35.0657	28	35.0657	57	35.0657	84	35.0657	85	35.0657	53	35.0657	51	35.0657	43	35.0657	66	35.0657	59	35.0657	79	35.0657	112	35.0657	60
38.0856	48	35.0856	50	35.0856	45	35.0856	50	35.0856	40	35.0856	71	35.0856	58	35.0856	74	35.0856	79	35.0856	48	35.0856	18	35.0856	17	35.0856	18	35.0856	19	35.0856	62	35.0856	57	35.0856	92	35.0856	42	35.0856	44	35.0856	57	35.0856	51	35.0856	49	35.0856	67	35.0856	111	35.0856	48
38.1055	73	35.1055	54	35.1055	48	35.1055	54	35.1055	45	35.1055	58	35.1055	49	35.1055	73	35.1055	90	35.1055	50	35.1055	12	35.1055	20	35.1055	23	35.1055	26	35.1055	55	35.1055	96	35.1055	94	35.1055	46	35.1055	51	35.1055	68	35.1055	55	35.1055	62	35.1055	90	35.1055	97	35.1055	60
38.1253	66	35.1253	58	35.1253	40	35.1253	61	35.1253	45	35.1253	55	35.1253	57	35.1253	85	35.1253	88	35.1253	40	35.1253	18	35.1253	20	35.1253	22	35.1253	17	35.1253	55	35.1253	89	35.1253	93	35.1253	43	35.1253	54	35.1253	53	35.1253	46	35.1253	53	35.1253	77	35.1253	115	35.1253	47
38.1452	55	35.1452	53	35.1452	53	35.1452	50	35.1452	45	35.1452	45	35.1452	70	35.1452	74	35.1452	82	35.1452	32	35.1452	16	35.1452	22	35.1452	24	35.1452	21	35.1452	72	35.1452	110	35.1452	98	35.1452	49	35.1452	47	35.1452	48	35.1452	61	35.1452	39	35.1452	63	35.1452	96	35.1452	58
38.1651	64	35.1651	61	35.1651	48	35.1651	54	35.1651	42	35.1651	51	35.1651	51	35.1651	70	35.1651	81	35.1651	54	35.1651	17	35.1651	30	35.1651	13	35.1651	27	35.1651	80	35.1651	93	35.1651	82	35.1651	47	35.1651	40	35.1651	52	35.1651	51	35.1651	56	35.1651	70	35.1651	99	35.1651	65
38.185	74	35.185	54	35.185	50	35.185	50	35.185	57	35.185	55	35.185	60	35.185	69	35.185	80	35.185	41	35.185	14	35.185	24	35.185	18	35.185	14	35.185	69	35.185	91	35.185	102	35.185	59	35.185	49	35.185	32	35.185	59	35.185	47	35.185	84	35.185	88	35.185	45
38.2049	80	35.2049	40	35.2049	70	35.2049	56	35.2049	38	35.2049	52	35.2049	51	35.2049	74	35.2049	96	35.2049	49	35.2049	21	35.2049	26	35.2049	16	35.2049	19	35.2049	78	35.2049	106	35.2049	94	35.2049	50	35.2049	49	35.2049	51	35.2049	56	35.2049	59	35.2049	70	35.2049	86	35.2049	53
38.2247	102	35.2247	48	35.2247	57	35.2247	56	35.2247	38	35.2247	64	35.2247	48	35.2247	63	35.2247	89	35.2247	44	35.2247	19	35.2247	30	35.2247	17	35.2247	18	35.2247	68	35.2247	97	35.2247	95	35.2247	38	35.2247	44	35.2247	57	35.2247	40	35.2247	65	35.2247	69	35.2247	90	35.2247	44
38.2446	111	35.2446	57	35.2446	42	35.2446	55	35.2446	32	35.2446	71	35.2446	40	35.2446	63	35.2446	91	35.2446	47	35.2446	20	35.2446	21	35.2446	25	35.2446	13	35.2446	61	35.2446	86	35.2446	102	35.2446	47	35.2446	46	35.2446	51	35.2446	56	35.2446	68	35.2446	97	35.2446	88	35.2446	49
38.2645	121	35.2645	40	35.2645	44	35.2645	43	35.2645	54	35.2645	65	35.2645	47	35.2645	69	35.2645	83	35.2645	56	35.2645	17	35.2645	26	35.2645	27	35.2645	16	35.2645	86	35.2645	112	35.2645	92	35.2645	49	35.2645	54	35.2645	44	35.2645	54	35.2645	45	35.2645	79	35.2645	86	35.2645	63
38.2844	127	35.2844	39	35.2844	46	35.2844	51	35.2844	50	35.2844	51	35.2844	45	35.2844	69	35.2844	61	35.2844	55	35.2844	21	35.2844	23	35.2844	25	35.2844	18	35.2844	56	35.2844	105	35.2844	87	35.2844	37	35.2844	53	35.2844	51	35.2844	43	35.2844	54	35.2844	108	35.2844	88	35.2844	43
38.3042	154	35.3042	49	35.3042	47	35.3042	53	35.3042	41	35.3042	47	35.3042	62	35.3042	57	35.3042	68	35.3042	38	35.3042	23	35.3042	18	35.3042	16	35.3042	19	35.3042	66	35.3042	105	35.3042	77	35.3042	57	35.3042	37	35.3042	54	35.3042	64	35.3042	48	35.3042	100	35.3042	82	35.3042	52
38.3241	184	35.3241	48	35.3241	39	35.3241	53	35.3241	52	35.3241	39	35.3241	48	35.3241	78	35.3241	76	35.3241	39	35.3241	18	35.3241	19	35.3241	21	35.3241	30	35.3241	82	35.3241	130	35.3241	83	35.3241	60	35.3241	47	35.3241	52	35.3241	52	35.3241	57	35.3241	107	35.3241	69	35.3241	53
38.344	184	35.344	54	35.344	48	35.344	56	35.344	42	35.344	58	35.344	50	35.344	74	35.344	79	35.344	61	35.344	16	35.344	24	35.344	9	35.344	14	35.344	79	35.344	106	35.344	70	35.344	57	35.344	41	35.344	48	35.344	46	35.344	58	35.344	103	35.344	84	35.344	53
38.3639	178	35.3639	55	35.3639	59	35.3639	64	35.3639	46	35.3639	42	35.3639	55	35.3639	68	35.3639	63	35.3639	51	35.3639	13	35.3639	20	35.3639	19	35.3639	26	35.3639	79	35.3639	116	35.3639	67	35.3639	66	35.3639	39	35.3639	45	35.3639	50	35.3639	53	35.3639	102	35.3639	89	35.3639	65
38.3837	200	35.3837	42	35.3837	48	35.3837	55	35.3837	47	35.3837	62	35.3837	59	35.3837	72	35.3837	60	35.3837	53	35.3837	20	35.3837	22	35.3837	33	35.3837	23	35.3837	86	35.3837	108	35.3837	87	35.3837	56	35.3837	44	35.3837	47	35.3837	53	35.3837	49	35.3837	114	35.3837	57	35.3837	52
38.4036	196	35.4036	39	35.4036	52	35.4036	66	35.4036	39	35.4036	43	35.4036	48	35.4036	69	35.4036	74	35.4036	53	35.4036	16	35.4036	30	35.4036	23	35.4036	22	35.4036	74	35.4036	105	35.4036	71	35.4036	53	35.4036	46	35.4036	48	35.4036	58	35.4036	67	35.4036	105	35.4036	66	35.4036	58
38.4235	191	35.4235	57	35.4235	53	35.4235	45	35.4235	52	35.4235	32	35.4235	35	35.4235	63	35.4235	81	35.4235	38	35.4235	20	35.4235	35	35.4235	24	35.4235	20	35.4235	79	35.4235	107	35.4235	90	35.4235	42	35.4235	52	35.4235	52	35.4235	59	35.4235	52	35.4235	114	35.4235	63	35.4235	49
38.4434	174	35.4434	50	35.4434	41	35.4434	40	35.4434	44	35.4434	54	35.4434	59	35.4434	62	35.4434	75	35.4434	61	35.4434	15	35.4434	24	35.4434	23	35.4434	15	35.4434	81	35.4434	95	35.4434	60	35.4434	51	35.4434	44	35.4434	50	35.4434	46	35.4434	57	35.4434	114	35.4434	63	35.4434	66
38.4632	177	35.4632	51	35.4632	61	35.4632	52	35.4632	38	35.4632	47	35.4632	44	35.4632	60	35.4632	80	35.4632	44	35.4632	22	35.4632	14	35.4632	19	35.4632	18	35.4632	65	35.4632	104	35.4632	69	35.4632	37	35.4632	49	35.4632	70	35.4632	63	35.4632	84	35.4632	110	35.4632	74	35.4632	72
38.4831	190	35.4831	67	35.4831	60	35.4831	42	35.4831	54	35.4831	62	35.4831	63	35.4831	71	35.4831	66	35.4831	57	35.4831	18	35.4831	20	35.4831	19	35.4831	17	35.4831	84	35.4831	109	35.4831	57	35.4831	46	35.4831	55	35.4831	60	35.4831	52	35.4831	60	35.4831	115	35.4831	51	35.4831	60
38.503	155	35.503	43	35.503	44	35.503	64	35.503	49	35.503	60	35.503	45	35.503	54	35.503	80	35.503	52	35.503	20	35.503	26	35.503	22	35.503	17	35.503	81	35.503	101	35.503	60	35.503	38	35.503	37	35.503	63	35.503	57	35.503	48	35.503	93	35.503	59	35.503	80
38.5229	135	35.5229	56	35.5229	47	35.5229	53	35.5229	39	35.5229	48	35.5229	38	35.5229	67	35.5229	75	35.5229	53	35.5229	25	35.5229	19	35.5229	17	35.5229	28	35.5229	104	35.5229	79	35.5229	52	35.5229	40	35.5229	47	35.5229	68	35.5229	60	35.5229	54	35.5229	120	35.5229	58	35.5229	74
38.5427	105	35.5427	50	35.5427	51	35.5427	53	35.5427	44	35.5427	49	35.5427	60	35.5427	74	35.5427	94	35.5427	44	35.5427	10	35.5427	20	35.5427	19	35.5427	26	35.5427	78	35.5427	93	35.5427	69	35.5427	60	35.5427	40	35.5427	63	35.5427	67	35.5427	78	35.5427	103	35.5427	55	35.5427	53
38.5626	125	35.5626	50	35.5626	49	35.5626	49	35.5626	47	35.5626	50	35.5626	57	35.5626	68	35.5626	86	35.5626	53	35.5626	25	35.5626	18	35.5626	22	35.5626	22	35.5626	91	35.5626	88	35.5626	68	35.5626	51	35.5626	41	35.5626	59	35.5626	38	35.5626	60	35.5626	100	35.5626	67	35.5626	93
38.5825	77	35.5825	51	35.5825	54	35.5825	47	35.5825	55	35.5825	56	35.5825	49	35.5825	66	35.5825	77	35.5825	50	35.5825	16	35.5825	20	35.5825	14	35.5825	30	35.5825	91	35.5825	70	35.5825	58	35.5825	67	35.5825	37	35.5825	63	35.5825	52	35.5825	56	35.5825	75	35.5825	57	35.5825	61
38.6024	83	35.6024	60	35.6024	56	35.6024	47	35.6024	67	35.6024	48	35.6024	49	35.6024	67	35.6024	73	35.6024	46	35.6024	22	35.6024	32	35.6024	14	35.6024	16	35.6024	82	35.6024	70	35.6024	60	35.6024	51	35.6024	52	35.6024	45	35.6024	61	35.6024	82	35.6024	98	35.6024	76	35.6024	79
38.6222	102	35.6222	50	35.6222	46	35.6222	41	35.6222	51	35.6222	60	35.6222	56	35.6222	74	35.6222	63	35.6222	38	35.6222	26	35.6222	16	35.6222	19	35.6222	28	35.6222	80	35.6222	83	35.6222	51	35.6222	45	35.6222	39	35.6222	48	35.6222	44	35.6222	68	35.6222	93	35.6222	66	35.6222	91
38.6421	87	35.6421	49	35.6421	58	35.6421	52	35.6421	45	35.6421	49	35.6421	53	35.6421	79	35.6421	73	35.6421	43	35.6421	28	35.6421	29	35.6421	28	35.6421	12	35.6421	91	35.6421	73	35.6421	43	35.6421	55	35.6421	53	35.6421	50	35.6421	61	35.6421	60	35.6421	86	35.6421	89	35.6421	96
38.662	90	35.662	57	35.662	54	35.662	60	35.662	46	35.662	66	35.662	47	35.662	78	35.662	79	35.662	49	35.662	29	35.662	26	35.662	19	35.662	16	35.662	84	35.662	58	35.662	67	35.662	60	35.662	44	35.662	49	35.662	46	35.662	64	35.662	104	35.662	62	35.662	98
38.6819	65	35.6819	68	35.6819	36	35.6819	47	35.6819	50	35.6819	56	35.6819	58	35.6819	75	35.6819	76	35.6819	46	35.6819	19	35.6819	36	35.6819	20	35.6819	24	35.6819	76	35.6819	66	35.6819	50	35.6819	49	35.6819	48	35.6819	47	35.6819	49	35.6819	80	35.6819	83	35.6819	93	35.6819	118
38.7017	70	35.7017	57	35.7017	45	35.7017	56	35.7017	47	35.7017	47	35.7017	68	35.7017	71	35.7017	76	35.7017	52	35.7017	23	35.7017	31	35.7017	42	35.7017	31	35.7017	83	35.7017	86	35.7017	45	35.7017	57	35.7017	63	35.7017	56	35.7017	58	35.7017	66	35.7017	94	35.7017	90	35.7017	134
38.7216	66	35.7216	55	35.7216	50	35.7216	55	35.7216	40	35.7216	65	35.7216	56	35.7216	63	35.7216	83	35.7216	44	35.7216	26	35.7216	32	35.7216	28	35.7216	35	35.7216	78	35.7216	82	35.7216	57	35.7216	49	35.7216	44	35.7216	51	35.7216	54	35.7216	64	35.7216	69	35.7216	85	35.7216	139
38.7415	58	35.7415	55	35.7415	55	35.7415	58	35.7415	45	35.7415	64	35.7415	52	35.7415	61	35.7415	85	35.7415	41	35.7415	29	35.7415	46	35.7415	27	35.7415	34	35.7415	89	35.7415	64	35.7415	59	35.7415	56	35.7415	58	35.7415	65	35.7415	67	35.7415	87	35.7415	76	35.7415	99	35.7415	154
38.7614	34	35.7614	52	35.7614	55	35.7614	57	35.7614	53	35.7614	71	35.7614	64	35.7614	70	35.7614	95	35.7614	53	35.7614	29	35.7614	45	35.7614	29	35.7614	33	35.7614	88	35.7614	77	35.7614	61	35.7614	55	35.7614	43	35.7614	55	35.7614	57	35.7614	70	35.7614	66	35.7614	115	35.7614	172
38.7812	39	35.7812	53	35.7812	61	35.7812	66	35.7812	38	35.7812	66	35.7812	66	35.7812	78	35.7812	70	35.7812	40	35.7812	46	35.7812	28	35.7812	25	35.7812	26	35.7812	88	35.7812	72	35.7812	57	35.7812	53	35.7812	60	35.7812	70	35.7812	55	35.7812	78	35.7812	67	35.7812	125	35.7812	157
38.8011	41	35.8011	52	35.8011	72	35.8011	56	35.8011	48	35.8011	66	35.8011	78	35.8011	90	35.8011	86	35.8011	49	35.8011	34	35.8011	53	35.8011	40	35.8011	34	35.8011	86	35.8011	76	35.8011	63	35.8011	52	35.8011	59	35.8011	59	35.8011	53	35.8011	83	35.8011	63	35.8011	138	35.8011	127
38.821	41	35.821	57	35.821	80	35.821	67	35.821	45	35.821	60	35.821	73	35.821	89	35.821	76	35.821	62	35.821	45	35.821	45	35.821	46	35.821	45	35.821	104	35.821	88	35.821	71	35.821	55	35.821	62	35.821	63	35.821	62	35.821	87	35.821	76	35.821	140	35.821	131
38.8409	41	35.8409	64	35.8409	80	35.8409	62	35.8409	43	35.8409	69	35.8409	80	35.8409	78	35.8409	77	35.8409	49	35.8409	51	35.8409	44	35.8409	49	35.8409	59	35.8409	82	35.8409	84	35.8409	80	35.8409	53	35.8409	71	35.8409	75	35.8409	63	35.8409	78	35.8409	82	35.8409	153	35.8409	140
38.8607	52	35.8607	75	35.8607	70	35.8607	60	35.8607	42	35.8607	84	35.8607	64	35.8607	102	35.8607	69	35.8607	61	35.8607	55	35.8607	85	35.8607	77	35.8607	65	35.8607	72	35.8607	111	35.8607	78	35.8607	65	35.8607	60	35.8607	73	35.8607	70	35.8607	108	35.8607	64	35.8607	190	35.8607	132
38.8806	45	35.8806	67	35.8806	87	35.8806	58	35.8806	48	35.8806	109	35.8806	76	35.8806	97	35.8806	75	35.8806	67	35.8806	89	35.8806	93	35.8806	83	35.8806	77	35.8806	96	35.8806	126	35.8806	99	35.8806	77	35.8806	71	35.8806	77	35.8806	70	35.8806	95	35.8806	79	35.8806	165	35.8806	112
38.9005	39	35.9005	67	35.9005	76	35.9005	55	35.9005	52	35.9005	99	35.9005	99	35.9005	114	35.9005	72	35.9005	75	35.9005	115	35.9005	131	35.9005	110	35.9005	142	35.9005	74	35.9005	138	35.9005	98	35.9005	73	35.9005	82	35.9005	85	35.9005	86	35.9005	117	35.9005	86	35.9005	192	35.9005	102
38.9204	41	35.9204	93	35.9204	101	35.9204	73	35.9204	35	35.9204	105	35.9204	88	35.9204	105	35.9204	87	35.9204	72	35.9204	130	35.9204	164	35.9204	162	35.9204	139	35.9204	105	35.9204	139	35.9204	119	35.9204	89	35.9204	72	35.9204	92	35.9204	65	35.9204	101	35.9204	97	35.9204	202	35.9204	115
38.9402	40	35.9402	120	35.9402	97	35.9402	82	35.9402	48	35.9402	106	35.9402	96	35.9402	112	35.9402	73	35.9402	89	35.9402	203	35.9402	195	35.9402	191	35.9402	193	35.9402	123	35.9402	181	35.9402	113	35.9402	89	35.9402	102	35.9402	101	35.9402	87	35.9402	111	35.9402	101	35.9402	162	35.9402	85
38.9601	55	35.9601	94	35.9601	140	35.9601	78	35.9601	46	35.9601	148	35.9601	95	35.9601	159	35.9601	95	35.9601	78	35.9601	211	35.9601	256	35.9601	255	35.9601	220	35.9601	114	35.9601	174	35.9601	116	35.9601	100	35.9601	109	35.9601	112	35.9601	77	35.9601	138	35.9601	101	35.9601	164	35.9601	91
38.98	43	35.98	113	35.98	161	35.98	107	35.98	63	35.98	183	35.98	162	35.98	189	35.98	72	35.98	107	35.98	288	35.98	302	35.98	307	35.98	322	35.98	149	35.98	204	35.98	131	35.98	100	35.98	130	35.98	135	35.98	118	35.98	141	35.98	118	35.98	160	35.98	85
38.9999	40	35.9999	156	35.9999	212	35.9999	108	35.9999	60	35.9999	260	35.9999	225	35.9999	247	35.9999	87	35.9999	104	35.9999	295	35.9999	344	35.9999	354	35.9999	348	35.9999	177	35.9999	220	35.9999	150	35.9999	129	35.9999	158	35.9999	179	35.9999	93	35.9999	194	35.9999	148	35.9999	156	35.9999	77
39.0197	42	36.0197	188	36.0197	333	36.0197	112	36.0197	62	36.0197	300	36.0197	283	36.0197	349	36.0197	92	36.0197	131	36.0197	296	36.0197	338	36.0197	313	36.0197	377	36.0197	195	36.0197	238	36.0197	166	36.0197	200	36.0197	227	36.0197	255	36.0197	149	36.0197	272	36.0197	172	36.0197	150	36.0197	72
39.0396	44	36.0396	272	36.0396	486	36.0396	136	36.0396	57	36.0396	471	36.0396	436	36.0396	439	36.0396	95	36.0396	176	36.0396	252	36.0396	273	36.0396	278	36.0396	271	36.0396	229	36.0396	203	36.0396	158	36.0396	254	36.0396	308	36.0396	357	36.0396	204	36.0396	296	36.0396	178	36.0396	137	36.0396	67
39.0595	33	36.0595	347	36.0595	578	36.0595	173	36.0595	62	36.0595	604	36.0595	508	36.0595	580	36.0595	95	36.0595	244	36.0595	192	36.0595	205	36.0595	240	36.0595	239	36.0595	275	36.0595	238	36.0595	154	36.0595	344	36.0595	376	36.0595	487	36.0595	233	36.0595	409	36.0595	190	36.0595	101	36.0595	60
39.0794	28	36.0794	545	36.0794	711	36.0794	229	36.0794	69	36.0794	760	36.0794	657	36.0794	768	36.0794	96	36.0794	332	36.0794	186	36.0794	229	36.0794	193	36.0794	192	36.0794	335	36.0794	232	36.0794	148	36.0794	462	36.0794	502	36.0794	586	36.0794	387	36.0794	500	36.0794	205	36.0794	150	36.0794	69
39.0992	26	36.0992	624	36.0992	849	36.0992	328	36.0992	80	36.0992	838	36.0992	826	36.0992	984	36.0992	115	36.0992	395	36.0992	151	36.0992	200	36.0992	197	36.0992	185	36.0992	388	36.0992	269	36.0992	128	36.0992	588	36.0992	686	36.0992	810	36.0992	488	36.0992	617	36.0992	217	36.0992	148	36.0992	66
39.1191	48	36.1191	778	36.1191	922	36.1191	472	36.1191	76	36.1191	933	36.1191	963	36.1191	999	36.1191	130	36.1191	550	36.1191	147	36.1191	183	36.1191	172	36.1191	145	36.1191	455	36.1191	252	36.1191	128	36.1191	782	36.1191	823	36.1191	935	36.1191	702	36.1191	707	36.1191	206	36.1191	117	36.1191	65
39.139	32	36.139	846	36.139	850	36.139	573	36.139	96	36.139	933	36.139	936	36.139	909	36.139	172	36.139	734	36.139	84	36.139	97	36.139	102	36.139	103	36.139	539	36.139	261	36.139	116	36.139	939	36.139	890	36.139	969	36.139	810	36.139	796	36.139	217	36.139	161	36.139	84
39.1589	45	36.1589	958	36.1589	689	36.1589	723	36.1589	131	36.1589	657	36.1589	811	36.1589	799	36.1589	197	36.1589	918	36.1589	75	36.1589	76	36.1589	69	36.1589	58	36.1589	534	36.1589	249	36.1589	132	36.1589	1001	36.1589	873	36.1589	873	36.1589	894	36.1589	726	36.1589	244	36.1589	206	36.1589	79
39.1787	26	36.1787	803	36.1787	605	36.1787	920	36.1787	178	36.1787	643	36.1787	621	36.1787	649	36.1787	284	36.1787	949	36.1787	54	36.1787	71	36.1787	35	36.1787	56	36.1787	526	36.1787	261	36.1787	124	36.1787	915	36.1787	755	36.1787	733	36.1787	901	36.1787	618	36.1787	263	36.1787	187	36.1787	68
39.1986	30	36.1986	681	36.1986	578	36.1986	1002	36.1986	239	36.1986	579	36.1986	636	36.1986	586	36.1986	352	36.1986	933	36.1986	42	36.1986	57	36.1986	46	36.1986	37	36.1986	463	36.1986	235	36.1986	125	36.1986	742	36.1986	587	36.1986	673	36.1986	758	36.1986	506	36.1986	279	36.1986	187	36.1986	79
39.2185	35	36.2185	588	36.2185	468	36.2185	956	36.2185	346	36.2185	529	36.2185	542	36.2185	544	36.2185	456	36.2185	741	36.2185	45	36.2185	39	36.2185	44	36.2185	38	36.2185	422	36.2185	228	36.2185	127	36.2185	690	36.2185	541	36.2185	539	36.2185	649	36.2185	486	36.2185	275	36.2185	195	36.2185	76
39.2384	30	36.2384	572	36.2384	379	36.2384	793	36.2384	430	36.2384	415	36.2384	490	36.2384	415	36.2384	600	36.2384	610	36.2384	23	36.2384	35	36.2384	35	36.2384	27	36.2384	388	36.2384	208	36.2384	145	36.2384	604	36.2384	475	36.2384	515	36.2384	611	36.2384	443	36.2384	272	36.2384	198	36.2384	75
39.2583	31	36.2583	437	36.2583	289	36.2583	698	36.2583	536	36.2583	274	36.2583	342	36.2583	256	36.2583	744	36.2583	616	36.2583	28	36.2583	28	36.2583	46	36.2583	21	36.2583	362	36.2583	193	36.2583	164	36.2583	531	36.2583	383	36.2583	414	36.2583	514	36.2583	368	36.2583	281	36.2583	194	36.2583	107
39.2781	39	36.2781	313	36.2781	194	36.2781	632	36.2781	714	36.2781	189	36.2781	240	36.2781	186	36.2781	774	36.2781	547	36.2781	23	36.2781	38	36.2781	18	36.2781	26	36.2781	268	36.2781	162	36.2781	190	36.2781	424	36.2781	269	36.2781	247	36.2781	447	36.2781	245	36.2781	259	36.2781	181	36.2781	104
39.298	36	36.298	249	36.298	145	36.298	566	36.298	885	36.298	129	36.298	163	36.298	150	36.298	765	36.298	427	36.298	27	36.298	38	36.298	21	36.298	28	36.298	251	36.298	150	36.298	190	36.298	297	36.298	197	36.298	175	36.298	301	36.298	168	36.298	273	36.298	164	36.298	122
39.3179	44	36.3179	176	36.3179	120	36.3179	454	36.3179	908	36.3179	119	36.3179	117	36.3179	141	36.3179	702	36.3179	312	36.3179	23	36.3179	33	36.3179	29	36.3179	29	36.3179	146	36.3179	171	36.3179	195	36.3179	214	36.3179	170	36.3179	150	36.3179	231	36.3179	152	36.3179	227	36.3179	177	36.3179	116
39.3378	32	36.3378	149	36.3378	99	36.3378	327	36.3378	862	36.3378	115	36.3378	102	36.3378	123	36.3378	597	36.3378	215	36.3378	26	36.3378	19	36.3378	18	36.3378	29	36.3378	153	36.3378	127	36.3378	203	36.3378	153	36.3378	118	36.3378	139	36.3378	154	36.3378	124	36.3378	235	36.3378	161	36.3378	138
39.3576	44	36.3576	107	36.3576	122	36.3576	231	36.3576	742	36.3576	100	36.3576	111	36.3576	87	36.3576	568	36.3576	182	36.3576	17	36.3576	27	36.3576	18	36.3576	26	36.3576	107	36.3576	98	36.3576	188	36.3576	120	36.3576	88	36.3576	101	36.3576	135	36.3576	106	36.3576	222	36.3576	151	36.3576	130
39.3775	37	36.3775	88	36.3775	75	36.3775	143	36.3775	623	36.3775	89	36.3775	79	36.3775	94	36.3775	461	36.3775	108	36.3775	26	36.3775	38	36.3775	17	36.3775	24	36.3775	122	36.3775	90	36.3775	175	36.3775	116	36.3775	104	36.3775	97	36.3775	101	36.3775	106	36.3775	177	36.3775	124	36.3775	156
39.3974	24	36.3974	94	36.3974	81	36.3974	123	36.3974	558	36.3974	84	36.3974	67	36.3974	92	36.3974	378	36.3974	100	36.3974	25	36.3974	31	36.3974	31	36.3974	24	36.3974	88	36.3974	78	36.3974	132	36.3974	120	36.3974	76	36.3974	105	36.3974	98	36.3974	91	36.3974	173	36.3974	99	36.3974	163
39.4173	38	36.4173	85	36.4173	79	36.4173	112	36.4173	530	36.4173	83	36.4173	61	36.4173	83	36.4173	300	36.4173	113	36.4173	18	36.4173	31	36.4173	20	36.4173	22	36.4173	87	36.4173	74	36.4173	137	36.4173	90	36.4173	79	36.4173	95	36.4173	92	36.4173	75	36.4173	163	36.4173	103	36.4173	176
39.4371	40	36.4371	68	36.4371	71	36.4371	103	36.4371	361	36.4371	76	36.4371	70	36.4371	76	36.4371	241	36.4371	83	36.4371	18	36.4371	22	36.4371	23	36.4371	16	36.4371	77	36.4371	68	36.4371	128	36.4371	74	36.4371	59	36.4371	60	36.4371	76	36.4371	70	36.4371	130	36.4371	97	36.4371	190
39.457	50	36.457	79	36.457	63	36.457	90	36.457	271	36.457	62	36.457	64	36.457	56	36.457	172	36.457	86	36.457	17	36.457	35	36.457	21	36.457	17	36.457	58	36.457	67	36.457	123	36.457	63	36.457	67	36.457	58	36.457	60	36.457	71	36.457	93	36.457	109	36.457	183
39.4769	36	36.4769	73	36.4769	61	36.4769	81	36.4769	179	36.4769	53	36.4769	51	36.4769	85	36.4769	149	36.4769	71	36.4769	20	36.4769	16	36.4769	10	36.4769	20	36.4769	67	36.4769	51	36.4769	99	36.4769	79	36.4769	65	36.4769	68	36.4769	72	36.4769	66	36.4769	79	36.4769	83	36.4769	157
39.4968	29	36.4968	54	36.4968	58	36.4968	75	36.4968	144	36.4968	55	36.4968	63	36.4968	87	36.4968	139	36.4968	60	36.4968	24	36.4968	24	36.4968	12	36.4968	16	36.4968	60	36.4968	68	36.4968	91	36.4968	73	36.4968	54	36.4968	57	36.4968	73	36.4968	74	36.4968	84	36.4968	70	36.4968	160
39.5166	48	36.5166	67	36.5166	51	36.5166	83	36.5166	109	36.5166	46	36.5166	62	36.5166	63	36.5166	116	36.5166	71	36.5166	21	36.5166	21	36.5166	15	36.5166	21	36.5166	77	36.5166	61	36.5166	86	36.5166	69	36.5166	45	36.5166	52	36.5166	70	36.5166	60	36.5166	63	36.5166	89	36.5166	136
39.5365	41	36.5365	50	36.5365	46	36.5365	68	36.5365	102	36.5365	55	36.5365	53	36.5365	83	36.5365	101	36.5365	43	36.5365	18	36.5365	28	36.5365	14	36.5365	19	36.5365	66	36.5365	58	36.5365	83	36.5365	63	36.5365	63	36.5365	48	36.5365	50	36.5365	71	36.5365	68	36.5365	58	36.5365	129
39.5564	35	36.5564	62	36.5564	62	36.5564	50	36.5564	91	36.5564	60	36.5564	64	36.5564	60	36.5564	99	36.5564	59	36.5564	18	36.5564	28	36.5564	23	36.5564	14	36.5564	66	36.5564	49	36.5564	69	36.5564	47	36.5564	59	36.5564	48	36.5564	46	36.5564	61	36.5564	63	36.5564	60	36.5564	119
39.5763	40	36.5763	49	36.5763	65	36.5763	61	36.5763	88	36.5763	56	36.5763	64	36.5763	65	36.5763	100	36.5763	46	36.5763	20	36.5763	17	36.5763	15	36.5763	24	36.5763	50	36.5763	54	36.5763	75	36.5763	59	36.5763	61	36.5763	47	36.5763	65	36.5763	63	36.5763	78	36.5763	55	36.5763	114
39.5961	47	36.5961	48	36.5961	57	36.5961	56	36.5961	61	36.5961	53	36.5961	55	36.5961	63	36.5961	81	36.5961	51	36.5961	18	36.5961	20	36.5961	22	36.5961	7	36.5961	53	36.5961	52	36.5961	65	36.5961	50	36.5961	49	36.5961	58	36.5961	65	36.5961	60	36.5961	61	36.5961	44	36.5961	102
39.616	51	36.616	40	36.616	63	36.616	63	36.616	59	36.616	55	36.616	54	36.616	57	36.616	75	36.616	45	36.616	15	36.616	18	36.616	20	36.616	15	36.616	67	36.616	49	36.616	52	36.616	48	36.616	42	36.616	49	36.616	51	36.616	53	36.616	55	36.616	78	36.616	102
39.6359	54	36.6359	58	36.6359	50	36.6359	46	36.6359	60	36.6359	52	36.6359	59	36.6359	56	36.6359	68	36.6359	50	36.6359	18	36.6359	17	36.6359	23	36.6359	22	36.6359	46	36.6359	49	36.6359	58	36.6359	60	36.6359	49	36.6359	56	36.6359	46	36.6359	49	36.6359	63	36.6359	60	36.6359	81
39.6558	53	36.6558	61	36.6558	58	36.6558	67	36.6558	66	36.6558	47	36.6558	47	36.6558	57	36.6558	71	36.6558	41	36.6558	18	36.6558	27	36.6558	15	36.6558	16	36.6558	67	36.6558	43	36.6558	50	36.6558	55	36.6558	58	36.6558	45	36.6558	47	36.6558	44	36.6558	47	36.6558	65	36.6558	68
39.6756	38	36.6756	43	36.6756	52	36.6756	53	36.6756	71	36.6756	41	36.6756	53	36.6756	74	36.6756	78	36.6756	45	36.6756	24	36.6756	25	36.6756	16	36.6756	17	36.6756	65	36.6756	58	36.6756	51	36.6756	48	36.6756	52	36.6756	54	36.6756	57	36.6756	53	36.6756	62	36.6756	47	36.6756	68
39.6955	60	36.6955	56	36.6955	53	36.6955	48	36.6955	54	36.6955	54	36.6955	61	36.6955	78	36.6955	67	36.6955	58	36.6955	14	36.6955	16	36.6955	14	36.6955	19	36.6955	63	36.6955	50	36.6955	54	36.6955	45	36.6955	48	36.6955	46	36.6955	56	36.6955	49	36.6955	60	36.6955	48	36.6955	71
39.7154	57	36.7154	53	36.7154	48	36.7154	57	36.7154	51	36.7154	53	36.7154	52	36.7154	51	36.7154	72	36.7154	42	36.7154	13	36.7154	22	36.7154	16	36.7154	20	36.7154	62	36.7154	53	36.7154	45	36.7154	51	36.7154	40	36.7154	42	36.7154	56	36.7154	54	36.7154	44	36.7154	53	36.7154	65
39.7353	62	36.7353	51	36.7353	50	36.7353	51	36.7353	47	36.7353	56	36.7353	52	36.7353	60	36.7353	73	36.7353	52	36.7353	28	36.7353	19	36.7353	16	36.7353	19	36.7353	60	36.7353	50	36.7353	57	36.7353	35	36.7353	47	36.7353	46	36.7353	53	36.7353	55	36.7353	58	36.7353	49	36.7353	67
39.7551	47	36.7551	40	36.7551	39	36.7551	60	36.7551	39	36.7551	46	36.7551	48	36.7551	55	36.7551	72	36.7551	57	36.7551	16	36.7551	21	36.7551	20	36.7551	21	36.7551	49	36.7551	52	36.7551	52	36.7551	45	36.7551	52	36.7551	45	36.7551	60	36.7551	52	36.7551	47	36.7551	64	36.7551	58
39.775	64	36.775	37	36.775	51	36.775	43	36.775	45	36.775	54	36.775	59	36.775	57	36.775	79	36.775	44	36.775	14	36.775	10	36.775	18	36.775	14	36.775	57	36.775	60	36.775	46	36.775	31	36.775	55	36.775	45	36.775	51	36.775	47	36.775	59	36.775	65	36.775	51
39.7949	79	36.7949	47	36.7949	46	36.7949	51	36.7949	48	36.7949	56	36.7949	56	36.7949	68	36.7949	70	36.7949	52	36.7949	18	36.7949	19	36.7949	16	36.7949	24	36.7949	58	36.7949	52	36.7949	44	36.7949	45	36.7949	47	36.7949	43	36.7949	55	36.7949	56	36.7949	56	36.7949	54	36.7949	53
39.8148	67	36.8148	41	36.8148	51	36.8148	57	36.8148	43	36.8148	49	36.8148	39	36.8148	58	36.8148	71	36.8148	47	36.8148	17	36.8148	23	36.8148	9	36.8148	16	36.8148	63	36.8148	53	36.8148	52	36.8148	39	36.8148	49	36.8148	50	36.8148	47	36.8148	48	36.8148	53	36.8148	59	36.8148	57
39.8346	86	36.8346	40	36.8346	51	36.8346	40	36.8346	54	36.8346	55	36.8346	55	36.8346	47	36.8346	88	36.8346	46	36.8346	23	36.8346	12	36.8346	11	36.8346	12	36.8346	55	36.8346	59	36.8346	40	36.8346	34	36.8346	54	36.8346	47	36.8346	52	36.8346	46	36.8346	52	36.8346	62	36.8346	60
39.8545	94	36.8545	52	36.8545	50	36.8545	39	36.8545	43	36.8545	40	36.8545	47	36.8545	66	36.8545	67	36.8545	53	36.8545	18	36.8545	10	36.8545	20	36.8545	18	36.8545	62	36.8545	49	36.8545	42	36.8545	44	36.8545	45	36.8545	53	36.8545	59	36.8545	53	36.8545	56	36.8545	61	36.8545	66
39.8744	96	36.8744	48	36.8744	45	36.8744	44	36.8744	43	36.8744	47	36.8744	48	36.8744	75	36.8744	69	36.8744	49	36.8744	17	36.8744	25	36.8744	14	36.8744	13	36.8744	56	36.8744	72	36.8744	48	36.8744	41	36.8744	53	36.8744	57	36.8744	58	36.8744	57	36.8744	55	36.8744	41	36.8744	54
39.8943	87	36.8943	54	36.8943	44	36.8943	66	36.8943	46	36.8943	49	36.8943	41	36.8943	53	36.8943	72	36.8943	48	36.8943	15	36.8943	19	36.8943	13	36.8943	16	36.8943	70	36.8943	45	36.8943	38	36.8943	51	36.8943	53	36.8943	55	36.8943	46	36.8943	45	36.8943	53	36.8943	57	36.8943	46
39.9141	105	36.9141	52	36.9141	49	36.9141	51	36.9141	46	36.9141	50	36.9141	48	36.9141	61	36.9141	62	36.9141	30	36.9141	16	36.9141	25	36.9141	14	36.9141	18	36.9141	52	36.9141	54	36.9141	41	36.9141	55	36.9141	49	36.9141	48	36.9141	55	36.9141	53	36.9141	70	36.9141	49	36.9141	56
39.934	125	36.934	45	36.934	40	36.934	48	36.934	50	36.934	45	36.934	55	36.934	65	36.934	70	36.934	57	36.934	14	36.934	20	36.934	16	36.934	15	36.934	53	36.934	66	36.934	49	36.934	52	36.934	49	36.934	56	36.934	51	36.934	54	36.934	56	36.934	62	36.934	55
39.9539	130	36.9539	51	36.9539	53	36.9539	50	36.9539	51	36.9539	40	36.9539	29	36.9539	63	36.9539	68	36.9539	39	36.9539	21	36.9539	19	36.9539	26	36.9539	16	36.9539	57	36.9539	61	36.9539	51	36.9539	37	36.9539	47	36.9539	49	36.9539	52	36.9539	51	36.9539	63	36.9539	58	36.9539	69
39.9738	168	36.9738	40	36.9738	51	36.9738	46	36.9738	39	36.9738	51	36.9738	52	36.9738	56	36.9738	59	36.9738	48	36.9738	21	36.9738	21	36.9738	18	36.9738	21	36.9738	53	36.9738	65	36.9738	48	36.9738	52	36.9738	40	36.9738	44	36.9738	53	36.9738	50	36.9738	63	36.9738	50	36.9738	52
39.9936	172	36.9936	49	36.9936	52	36.9936	44	36.9936	41	36.9936	39	36.9936	42	36.9936	54	36.9936	56	36.9936	49	36.9936	8	36.9936	30	36.9936	15	36.9936	22	36.9936	49	36.9936	52	36.9936	51	36.9936	37	36.9936	39	36.9936	53	36.9936	49	36.9936	63	36.9936	55	36.9936	36	36.9936	45
40.0135	182	37.0135	49	37.0135	38	37.0135	53	37.0135	34	37.0135	47	37.0135	49	37.0135	62	37.0135	88	37.0135	51	37.0135	22	37.0135	33	37.0135	20	37.0135	15	37.0135	45	37.0135	69	37.0135	44	37.0135	49	37.0135	42	37.0135	52	37.0135	47	37.0135	42	37.0135	66	37.0135	51	37.0135	47
40.0334	190	37.0334	51	37.0334	41	37.0334	56	37.0334	42	37.0334	48	37.0334	46	37.0334	54	37.0334	67	37.0334	47	37.0334	17	37.0334	20	37.0334	21	37.0334	19	37.0334	48	37.0334	52	37.0334	41	37.0334	45	37.0334	45	37.0334	49	37.0334	44	37.0334	56	37.0334	49	37.0334	62	37.0334	53
40.0533	202	37.0533	45	37.0533	54	37.0533	30	37.0533	34	37.0533	46	37.0533	45	37.0533	55	37.0533	63	37.0533	47	37.0533	22	37.0533	16	37.0533	13	37.0533	17	37.0533	49	37.0533	50	37.0533	40	37.0533	43	37.0533	57	37.0533	52	37.0533	50	37.0533	49	37.0533	79	37.0533	62	37.0533	60
40.0731	220	37.0731	47	37.0731	48	37.0731	39	37.0731	47	37.0731	37	37.0731	53	37.0731	68	37.0731	87	37.0731	43	37.0731	24	37.0731	25	37.0731	17	37.0731	17	37.0731	55	37.0731	70	37.0731	49	37.0731	55	37.0731	45	37.0731	39	37.0731	52	37.0731	56	37.0731	56	37.0731	49	37.0731	47
40.093	217	37.093	54	37.093	53	37.093	35	37.093	59	37.093	62	37.093	43	37.093	54	37.093	63	37.093	41	37.093	22	37.093	25	37.093	15	37.093	17	37.093	66	37.093	54	37.093	52	37.093	45	37.093	50	37.093	45	37.093	50	37.093	46	37.093	48	37.093	59	37.093	66
40.1129	236	37.1129	41	37.1129	44	37.1129	42	37.1129	47	37.1129	53	37.1129	42	37.1129	62	37.1129	71	37.1129	44	37.1129	19	37.1129	23	37.1129	25	37.1129	17	37.1129	58	37.1129	56	37.1129	53	37.1129	43	37.1129	57	37.1129	47	37.1129	41	37.1129	49	37.1129	68	37.1129	60	37.1129	58
40.1328	230	37.1328	47	37.1328	57	37.1328	61	37.1328	44	37.1328	56	37.1328	55	37.1328	55	37.1328	76	37.1328	39	37.1328	19	37.1328	25	37.1328	15	37.1328	20	37.1328	48	37.1328	65	37.1328	65	37.1328	40	37.1328	43	37.1328	55	37.1328	62	37.1328	44	37.1328	66	37.1328	68	37.1328	70
40.1526	247	37.1526	52	37.1526	36	37.1526	46	37.1526	49	37.1526	49	37.1526	37	37.1526	74	37.1526	59	37.1526	52	37.1526	16	37.1526	18	37.1526	15	37.1526	24	37.1526	54	37.1526	62	37.1526	61	37.1526	46	37.1526	53	37.1526	42	37.1526	62	37.1526	51	37.1526	73	37.1526	61	37.1526	70
40.1725	247	37.1725	53	37.1725	44	37.1725	47	37.1725	45	37.1725	46	37.1725	46	37.1725	54	37.1725	76	37.1725	47	37.1725	20	37.1725	21	37.1725	14	37.1725	22	37.1725	56	37.1725	65	37.1725	45	37.1725	40	37.1725	38	37.1725	48	37.1725	44	37.1725	48	37.1725	58	37.1725	62	37.1725	66
40.1924	220	37.1924	52	37.1924	45	37.1924	46	37.1924	39	37.1924	50	37.1924	59	37.1924	61	37.1924	82	37.1924	39	37.1924	18	37.1924	28	37.1924	22	37.1924	25	37.1924	41	37.1924	54	37.1924	56	37.1924	35	37.1924	44	37.1924	63	37.1924	56	37.1924	65	37.1924	58	37.1924	55	37.1924	64
40.2123	241	37.2123	41	37.2123	50	37.2123	49	37.2123	35	37.2123	57	37.2123	47	37.2123	54	37.2123	62	37.2123	44	37.2123	14	37.2123	24	37.2123	18	37.2123	16	37.2123	50	37.2123	49	37.2123	47	37.2123	53	37.2123	49	37.2123	49	37.2123	46	37.2123	52	37.2123	64	37.2123	64	37.2123	62
40.2322	193	37.2322	52	37.2322	43	37.2322	43	37.2322	31	37.2322	42	37.2322	46	37.2322	53	37.2322	78	37.2322	56	37.2322	18	37.2322	25	37.2322	21	37.2322	27	37.2322	43	37.2322	74	37.2322	51	37.2322	44	37.2322	59	37.2322	50	37.2322	50	37.2322	53	37.2322	57	37.2322	72	37.2322	74
40.252	192	37.252	49	37.252	49	37.252	54	37.252	30	37.252	55	37.252	55	37.252	71	37.252	64	37.252	35	37.252	19	37.252	26	37.252	17	37.252	25	37.252	51	37.252	55	37.252	41	37.252	39	37.252	55	37.252	43	37.252	62	37.252	41	37.252	54	37.252	64	37.252	78
40.2719	210	37.2719	56	37.2719	52	37.2719	53	37.2719	39	37.2719	45	37.2719	54	37.2719	54	37.2719	64	37.2719	35	37.2719	24	37.2719	24	37.2719	30	37.2719	21	37.2719	47	37.2719	71	37.2719	63	37.2719	53	37.2719	44	37.2719	40	37.2719	52	37.2719	66	37.2719	68	37.2719	74	37.2719	86
40.2918	181	37.2918	50	37.2918	40	37.2918	65	37.2918	42	37.2918	50	37.2918	51	37.2918	71	37.2918	65	37.2918	44	37.2918	24	37.2918	31	37.2918	18	37.2918	13	37.2918	48	37.2918	78	37.2918	51	37.2918	52	37.2918	69	37.2918	68	37.2918	55	37.2918	34	37.2918	55	37.2918	60	37.2918	95
40.3117	163	37.3117	52	37.3117	44	37.3117	52	37.3117	43	37.3117	67	37.3117	47	37.3117	63	37.3117	65	37.3117	55	37.3117	14	37.3117	24	37.3117	14	37.3117	19	37.3117	60	37.3117	60	37.3117	54	37.3117	51	37.3117	60	37.3117	61	37.3117	42	37.3117	44	37.3117	64	37.3117	79	37.3117	93
40.3315	154	37.3315	49	37.3315	33	37.3315	47	37.3315	47	37.3315	50	37.3315	60	37.3315	67	37.3315	78	37.3315	51	37.3315	26	37.3315	29	37.3315	20	37.3315	22	37.3315	58	37.3315	54	37.3315	67	37.3315	47	37.3315	59	37.3315	52	37.3315	60	37.3315	40	37.3315	57	37.3315	80	37.3315	126
40.3514	128	37.3514	48	37.3514	45	37.3514	71	37.3514	42	37.3514	33	37.3514	60	37.3514	60	37.3514	76	37.3514	42	37.3514	15	37.3514	23	37.3514	17	37.3514	18	37.3514	53	37.3514	63	37.3514	60	37.3514	56	37.3514	53	37.3514	47	37.3514	41	37.3514	43	37.3514	65	37.3514	73	37.3514	95
40.3713	128	37.3713	42	37.3713	53	37.3713	39	37.3713	58	37.3713	49	37.3713	58	37.3713	57	37.3713	65	37.3713	50	37.3713	25	37.3713	20	37.3713	18	37.3713	19	37.3713	52	37.3713	46	37.3713	56	37.3713	42	37.3713	45	37.3713	42	37.3713	42	37.3713	49	37.3713	66	37.3713	74	37.3713	85
40.3912	96	37.3912	49	37.3912	39	37.3912	49	37.3912	40	37.3912	58	37.3912	54	37.3912	62	37.3912	71	37.3912	45	37.3912	20	37.3912	24	37.3912	21	37.3912	23	37.3912	56	37.3912	60	37.3912	71	37.3912	38	37.3912	47	37.3912	70	37.3912	50	37.3912	45	37.3912	59	37.3912	77	37.3912	121
40.411	103	37.411	48	37.411	48	37.411	58	37.411	43	37.411	52	37.411	43	37.411	56	37.411	73	37.411	40	37.411	27	37.411	23	37.411	19	37.411	19	37.411	55	37.411	50	37.411	46	37.411	44	37.411	64	37.411	55	37.411	41	37.411	49	37.411	62	37.411	65	37.411	95
40.4309	70	37.4309	47	37.4309	51	37.4309	54	37.4309	37	37.4309	51	37.4309	56	37.4309	58	37.4309	69	37.4309	41	37.4309	24	37.4309	28	37.4309	19	37.4309	12	37.4309	63	37.4309	54	37.4309	52	37.4309	49	37.4309	62	37.4309	52	37.4309	53	37.4309	40	37.4309	55	37.4309	65	37.4309	96
40.4508	81	37.4508	63	37.4508	43	37.4508	49	37.4508	53	37.4508	59	37.4508	45	37.4508	78	37.4508	69	37.4508	52	37.4508	20	37.4508	16	37.4508	15	37.4508	19	37.4508	51	37.4508	56	37.4508	69	37.4508	59	37.4508	52	37.4508	55	37.4508	58	37.4508	53	37.4508	71	37.4508	67	37.4508	100
40.4707	58	37.4707	52	37.4707	55	37.4707	67	37.4707	57	37.4707	49	37.4707	61	37.4707	60	37.4707	63	37.4707	44	37.4707	18	37.4707	27	37.4707	12	37.4707	19	37.4707	54	37.4707	63	37.4707	62	37.4707	56	37.4707	34	37.4707	57	37.4707	52	37.4707	49	37.4707	68	37.4707	62	37.4707	78
40.4905	63	37.4905	53	37.4905	50	37.4905	48	37.4905	44	37.4905	39	37.4905	61	37.4905	74	37.4905	95	37.4905	51	37.4905	11	37.4905	14	37.4905	15	37.4905	13	37.4905	56	37.4905	56	37.4905	70	37.4905	52	37.4905	44	37.4905	54	37.4905	61	37.4905	51	37.4905	58	37.4905	61	37.4905	85
40.5104	68	37.5104	42	37.5104	57	37.5104	40	37.5104	44	37.5104	48	37.5104	62	37.5104	58	37.5104	64	37.5104	57	37.5104	14	37.5104	20	37.5104	20	37.5104	20	37.5104	43	37.5104	57	37.5104	59	37.5104	45	37.5104	51	37.5104	43	37.5104	41	37.5104	59	37.5104	52	37.5104	67	37.5104	87
40.5303	57	37.5303	49	37.5303	49	37.5303	65	37.5303	38	37.5303	47	37.5303	41	37.5303	63	37.5303	57	37.5303	58	37.5303	9	37.5303	23	37.5303	14	37.5303	24	37.5303	44	37.5303	61	37.5303	60	37.5303	41	37.5303	43	37.5303	59	37.5303	54	37.5303	48	37.5303	54	37.5303	57	37.5303	71
40.5502	71	37.5502	49	37.5502	36	37.5502	49	37.5502	31	37.5502	63	37.5502	43	37.5502	66	37.5502	84	37.5502	57	37.5502	15	37.5502	16	37.5502	15	37.5502	15	37.5502	63	37.5502	42	37.5502	50	37.5502	61	37.5502	49	37.5502	63	37.5502	58	37.5502	66	37.5502	60	37.5502	67	37.5502	84
40.57	49	37.57	57	37.57	37	37.57	54	37.57	44	37.57	56	37.57	38	37.57	68	37.57	80	37.57	65	37.57	31	37.57	18	37.57	22	37.57	20	37.57	52	37.57	68	37.57	42	37.57	49	37.57	55	37.57	42	37.57	56	37.57	54	37.57	53	37.57	81	37.57	63
40.5899	46	37.5899	54	37.5899	59	37.5899	61	37.5899	36	37.5899	46	37.5899	57	37.5899	64	37.5899	54	37.5899	50	37.5899	16	37.5899	16	37.5899	18	37.5899	17	37.5899	58	37.5899	60	37.5899	56	37.5899	41	37.5899	37	37.5899	41	37.5899	47	37.5899	54	37.5899	55	37.5899	66	37.5899	54
40.6098	57	37.6098	50	37.6098	48	37.6098	46	37.6098	42	37.6098	57	37.6098	37	37.6098	56	37.6098	62	37.6098	48	37.6098	18	37.6098	28	37.6098	28	37.6098	15	37.6098	52	37.6098	66	37.6098	61	37.6098	52	37.6098	42	37.6098	53	37.6098	42	37.6098	48	37.6098	50	37.6098	68	37.6098	64
40.6297	40	37.6297	47	37.6297	42	37.6297	48	37.6297	46	37.6297	35	37.6297	49	37.6297	70	37.6297	59	37.6297	52	37.6297	10	37.6297	16	37.6297	15	37.6297	21	37.6297	63	37.6297	66	37.6297	67	37.6297	50	37.6297	44	37.6297	51	37.6297	47	37.6297	30	37.6297	49	37.6297	75	37.6297	59
40.6495	43	37.6495	43	37.6495	46	37.6495	45	37.6495	42	37.6495	44	37.6495	49	37.6495	65	37.6495	67	37.6495	39	37.6495	17	37.6495	21	37.6495	24	37.6495	19	37.6495	54	37.6495	58	37.6495	53	37.6495	50	37.6495	44	37.6495	45	37.6495	47	37.6495	66	37.6495	54	37.6495	48	37.6495	61
40.6694	48	37.6694	56	37.6694	51	37.6694	57	37.6694	39	37.6694	50	37.6694	58	37.6694	58	37.6694	55	37.6694	60	37.6694	19	37.6694	23	37.6694	17	37.6694	18	37.6694	49	37.6694	49	37.6694	46	37.6694	46	37.6694	41	37.6694	62	37.6694	57	37.6694	42	37.6694	48	37.6694	49	37.6694	60
40.6893	30	37.6893	46	37.6893	41	37.6893	47	37.6893	41	37.6893	41	37.6893	45	37.6893	62	37.6893	82	37.6893	50	37.6893	15	37.6893	33	37.6893	12	37.6893	23	37.6893	55	37.6893	54	37.6893	51	37.6893	50	37.6893	45	37.6893	54	37.6893	53	37.6893	30	37.6893	50	37.6893	76	37.6893	75
40.7092	26	37.7092	53	37.7092	42	37.7092	45	37.7092	37	37.7092	53	37.7092	51	37.7092	58	37.7092	82	37.7092	57	37.7092	24	37.7092	14	37.7092	18	37.7092	23	37.7092	42	37.7092	61	37.7092	47	37.7092	36	37.7092	35	37.7092	41	37.7092	57	37.7092	43	37.7092	67	37.7092	62	37.7092	62
40.729	33	37.729	40	37.729	61	37.729	48	37.729	39	37.729	55	37.729	47	37.729	62	37.729	58	37.729	52	37.729	17	37.729	14	37.729	19	37.729	33	37.729	43	37.729	48	37.729	59	37.729	48	37.729	40	37.729	59	37.729	50	37.729	34	37.729	62	37.729	53	37.729	64
40.7489	27	37.7489	44	37.7489	52	37.7489	49	37.7489	43	37.7489	54	37.7489	66	37.7489	84	37.7489	82	37.7489	45	37.7489	11	37.7489	23	37.7489	15	37.7489	16	37.7489	46	37.7489	48	37.7489	50	37.7489	41	37.7489	26	37.7489	47	37.7489	40	37.7489	38	37.7489	50	37.7489	52	37.7489	54
40.7688	29	37.7688	44	37.7688	54	37.7688	50	37.7688	48	37.7688	44	37.7688	46	37.7688	77	37.7688	58	37.7688	37	37.7688	14	37.7688	27	37.7688	17	37.7688	11	37.7688	51	37.7688	72	37.7688	52	37.7688	44	37.7688	45	37.7688	52	37.7688	51	37.7688	45	37.7688	72	37.7688	54	37.7688	51
40.7887	31	37.7887	39	37.7887	48	37.7887	57	37.7887	49	37.7887	44	37.7887	48	37.7887	63	37.7887	67	37.7887	49	37.7887	17	37.7887	22	37.7887	11	37.7887	15	37.7887	55	37.7887	49	37.7887	52	37.7887	39	37.7887	29	37.7887	50	37.7887	40	37.7887	46	37.7887	70	37.7887	63	37.7887	68
40.8085	31	37.8085	48	37.8085	30	37.8085	52	37.8085	47	37.8085	40	37.8085	48	37.8085	46	37.8085	63	37.8085	47	37.8085	13	37.8085	21	37.8085	15	37.8085	26	37.8085	46	37.8085	57	37.8085	55	37.8085	47	37.8085	40	37.8085	39	37.8085	47	37.8085	34	37.8085	55	37.8085	76	37.8085	78
40.8284	32	37.8284	49	37.8284	53	37.8284	39	37.8284	33	37.8284	52	37.8284	53	37.8284	59	37.8284	69	37.8284	37	37.8284	27	37.8284	22	37.8284	18	37.8284	19	37.8284	33	37.8284	73	37.8284	51	37.8284	38	37.8284	56	37.8284	43	37.8284	47	37.8284	39	37.8284	47	37.8284	70	37.8284	66
40.8483	29	37.8483	32	37.8483	41	37.8483	43	37.8483	41	37.8483	47	37.8483	57	37.8483	56	37.8483	65	37.8483	38	37.8483	17	37.8483	23	37.8483	18	37.8483	17	37.8483	54	37.8483	50	37.8483	35	37.8483	46	37.8483	46	37.8483	57	37.8483	55	37.8483	42	37.8483	66	37.8483	66	37.8483	60
40.8682	22	37.8682	49	37.8682	31	37.8682	54	37.8682	42	37.8682	37	37.8682	42	37.8682	75	37.8682	76	37.8682	44	37.8682	13	37.8682	26	37.8682	17	37.8682	9	37.8682	40	37.8682	56	37.8682	49	37.8682	44	37.8682	40	37.8682	49	37.8682	53	37.8682	38	37.8682	45	37.8682	76	37.8682	66
40.888	35	37.888	50	37.888	49	37.888	31	37.888	34	37.888	35	37.888	47	37.888	70	37.888	72	37.888	38	37.888	12	37.888	20	37.888	17	37.888	18	37.888	53	37.888	59	37.888	46	37.888	36	37.888	52	37.888	52	37.888	49	37.888	35	37.888	67	37.888	81	37.888	61
40.9079	29	37.9079	40	37.9079	51	37.9079	45	37.9079	36	37.9079	34	37.9079	36	37.9079	75	37.9079	65	37.9079	45	37.9079	18	37.9079	23	37.9079	16	37.9079	19	37.9079	37	37.9079	63	37.9079	46	37.9079	47	37.9079	46	37.9079	52	37.9079	40	37.9079	42	37.9079	61	37.9079	80	37.9079	57
40.9278	34	37.9278	46	37.9278	36	37.9278	48	37.9278	58	37.9278	51	37.9278	48	37.9278	59	37.9278	69	37.9278	36	37.9278	10	37.9278	30	37.9278	17	37.9278	15	37.9278	43	37.9278	61	37.9278	44	37.9278	34	37.9278	33	37.9278	39	37.9278	49	37.9278	51	37.9278	49	37.9278	65	37.9278	53
40.9477	32	37.9477	53	37.9477	39	37.9477	49	37.9477	47	37.9477	46	37.9477	42	37.9477	57	37.9477	59	37.9477	32	37.9477	17	37.9477	26	37.9477	13	37.9477	18	37.9477	45	37.9477	45	37.9477	51	37.9477	43	37.9477	52	37.9477	45	37.9477	50	37.9477	55	37.9477	47	37.9477	70	37.9477	58
40.9675	30	37.9675	33	37.9675	40	37.9675	48	37.9675	40	37.9675	51	37.9675	48	37.9675	66	37.9675	71	37.9675	48	37.9675	19	37.9675	22	37.9675	17	37.9675	14	37.9675	53	37.9675	43	37.9675	62	37.9675	45	37.9675	51	37.9675	47	37.9675	53	37.9675	51	37.9675	74	37.9675	60	37.9675	38
40.9874	21	37.9874	35	37.9874	34	37.9874	51	37.9874	41	37.9874	57	37.9874	46	37.9874	53	37.9874	70	37.9874	40	37.9874	15	37.9874	24	37.9874	19	37.9874	14	37.9874	34	37.9874	59	37.9874	55	37.9874	36	37.9874	39	37.9874	46	37.9874	46	37.9874	52	37.9874	54	37.9874	86	37.9874	53
41.0073	23	38.0073	43	38.0073	39	38.0073	41	38.0073	42	38.0073	38	38.0073	45	38.0073	69	38.0073	61	38.0073	50	38.0073	18	38.0073	9	38.0073	12	38.0073	22	38.0073	46	38.0073	62	38.0073	62	38.0073	38	38.0073	43	38.0073	51	38.0073	44	38.0073	50	38.0073	49	38.0073	75	38.0073	55
41.0272	18	38.0272	44	38.0272	41	38.0272	53	38.0272	44	38.0272	49	38.0272	41	38.0272	65	38.0272	75	38.0272	48	38.0272	13	38.0272	24	38.0272	25	38.0272	27	38.0272	41	38.0272	53	38.0272	54	38.0272	36	38.0272	57	38.0272	57	38.0272	55	38.0272	41	38.0272	64	38.0272	79	38.0272	67
41.047	34	38.047	57	38.047	53	38.047	51	38.047	47	38.047	35	38.047	48	38.047	76	38.047	64	38.047	47	38.047	21	38.047	20	38.047	22	38.047	14	38.047	39	38.047	62	38.047	42	38.047	53	38.047	43	38.047	40	38.047	52	38.047	51	38.047	51	38.047	69	38.047	66
41.0669	31	38.0669	34	38.0669	42	38.0669	47	38.0669	34	38.0669	47	38.0669	43	38.0669	54	38.0669	84	38.0669	45	38.0669	15	38.0669	17	38.0669	17	38.0669	19	38.0669	41	38.0669	56	38.0669	63	38.0669	44	38.0669	40	38.0669	49	38.0669	40	38.0669	54	38.0669	69	38.0669	76	38.0669	33
41.0868	19	38.0868	51	38.0868	48	38.0868	43	38.0868	37	38.0868	47	38.0868	45	38.0868	69	38.0868	63	38.0868	39	38.0868	15	38.0868	14	38.0868	22	38.0868	16	38.0868	42	38.0868	63	38.0868	47	38.0868	33	38.0868	45	38.0868	51	38.0868	34	38.0868	47	38.0868	54	38.0868	74	38.0868	73
41.1067	27	38.1067	39	38.1067	36	38.1067	52	38.1067	39	38.1067	39	38.1067	39	38.1067	58	38.1067	66	38.1067	40	38.1067	5	38.1067	24	38.1067	17	38.1067	13	38.1067	42	38.1067	45	38.1067	54	38.1067	37	38.1067	36	38.1067	50	38.1067	50	38.1067	35	38.1067	50	38.1067	61	38.1067	71
41.1265	32	38.1265	50	38.1265	31	38.1265	50	38.1265	38	38.1265	36	38.1265	42	38.1265	52	38.1265	52	38.1265	42	38.1265	20	38.1265	20	38.1265	19	38.1265	16	38.1265	44	38.1265	39	38.1265	53	38.1265	44	38.1265	41	38.1265	55	38.1265	56	38.1265	37	38.1265	52	38.1265	73	38.1265	53
41.1464	25	38.1464	53	38.1464	47	38.1464	59	38.1464	38	38.1464	35	38.1464	42	38.1464	60	38.1464	68	38.1464	43	38.1464	13	38.1464	25	38.1464	12	38.1464	21	38.1464	37	38.1464	47	38.1464	62	38.1464	34	38.1464	35	38.1464	36	38.1464	53	38.1464	37	38.1464	53	38.1464	56	38.1464	41
41.1663	17	38.1663	48	38.1663	38	38.1663	40	38.1663	43	38.1663	40	38.1663	47	38.1663	54	38.1663	68	38.1663	36	38.1663	26	38.1663	20	38.1663	22	38.1663	16	38.1663	45	38.1663	58	38.1663	54	38.1663	38	38.1663	38	38.1663	28	38.1663	54	38.1663	55	38.1663	49	38.1663	62	38.1663	57
41.1862	20	38.1862	58	38.1862	42	38.1862	40	38.1862	30	38.1862	48	38.1862	42	38.1862	70	38.1862	65	38.1862	29	38.1862	19	38.1862	21	38.1862	23	38.1862	14	38.1862	50	38.1862	52	38.1862	67	38.1862	39	38.1862	45	38.1862	47	38.1862	49	38.1862	45	38.1862	63	38.1862	73	38.1862	47
41.206	16	38.206	46	38.206	34	38.206	43	38.206	47	38.206	44	38.206	42	38.206	51	38.206	74	38.206	43	38.206	13	38.206	19	38.206	13	38.206	12	38.206	42	38.206	41	38.206	69	38.206	29	38.206	39	38.206	38	38.206	51	38.206	45	38.206	45	38.206	81	38.206	41
41.2259	21	38.2259	43	38.2259	38	38.2259	31	38.2259	34	38.2259	43	38.2259	36	38.2259	63	38.2259	65	38.2259	34	38.2259	21	38.2259	25	38.2259	17	38.2259	10	38.2259	41	38.2259	54	38.2259	61	38.2259	37	38.2259	40	38.2259	44	38.2259	46	38.2259	37	38.2259	52	38.2259	69	38.2259	52
41.2458	27	38.2458	58	38.2458	52	38.2458	38	38.2458	34	38.2458	45	38.2458	43	38.2458	63	38.2458	77	38.2458	33	38.2458	19	38.2458	13	38.2458	19	38.2458	20	38.2458	40	38.2458	51	38.2458	63	38.2458	49	38.2458	46	38.2458	37	38.2458	45	38.2458	36	38.2458	59	38.2458	87	38.2458	54
41.2657	15	38.2657	39	38.2657	44	38.2657	41	38.2657	38	38.2657	35	38.2657	29	38.2657	57	38.2657	60	38.2657	47	38.2657	19	38.2657	21	38.2657	23	38.2657	9	38.2657	48	38.2657	51	38.2657	44	38.2657	44	38.2657	51	38.2657	34	38.2657	48	38.2657	33	38.2657	49	38.2657	63	38.2657	53
41.2856	19	38.2856	34	38.2856	43	38.2856	34	38.2856	38	38.2856	48	38.2856	41	38.2856	58	38.2856	69	38.2856	35	38.2856	13	38.2856	24	38.2856	17	38.2856	15	38.2856	40	38.2856	57	38.2856	64	38.2856	40	38.2856	35	38.2856	49	38.2856	37	38.2856	46	38.2856	44	38.2856	69	38.2856	56
41.3054	15	38.3054	59	38.3054	38	38.3054	59	38.3054	46	38.3054	51	38.3054	48	38.3054	74	38.3054	69	38.3054	33	38.3054	15	38.3054	23	38.3054	15	38.3054	2	38.3054	45	38.3054	55	38.3054	56	38.3054	40	38.3054	48	38.3054	53	38.3054	44	38.3054	39	38.3054	53	38.3054	69	38.3054	55
41.3253	19	38.3253	56	38.3253	47	38.3253	35	38.3253	23	38.3253	38	38.3253	34	38.3253	68	38.3253	56	38.3253	51	38.3253	19	38.3253	24	38.3253	16	38.3253	14	38.3253	29	38.3253	48	38.3253	52	38.3253	33	38.3253	45	38.3253	46	38.3253	43	38.3253	40	38.3253	61	38.3253	65	38.3253	49
41.3452	22	38.3452	38	38.3452	39	38.3452	41	38.3452	42	38.3452	51	38.3452	39	38.3452	65	38.3452	80	38.3452	47	38.3452	20	38.3452	24	38.3452	16	38.3452	20	38.3452	34	38.3452	57	38.3452	60	38.3452	41	38.3452	30	38.3452	43	38.3452	44	38.3452	40	38.3452	39	38.3452	58	38.3452	45
41.3651	29	38.3651	37	38.3651	41	38.3651	51	38.3651	37	38.3651	48	38.3651	39	38.3651	53	38.3651	68	38.3651	45	38.3651	15	38.3651	24	38.3651	19	38.3651	11	38.3651	51	38.3651	69	38.3651	60	38.3651	37	38.3651	35	38.3651	58	38.3651	39	38.3651	29	38.3651	39	38.3651	66	38.3651	53
41.3849	25	38.3849	38	38.3849	45	38.3849	53	38.3849	32	38.3849	48	38.3849	47	38.3849	57	38.3849	73	38.3849	49	38.3849	13	38.3849	24	38.3849	19	38.3849	12	38.3849	44	38.3849	64	38.3849	73	38.3849	42	38.3849	35	38.3849	42	38.3849	44	38.3849	45	38.3849	41	38.3849	73	38.3849	51
41.4048	32	38.4048	34	38.4048	34	38.4048	44	38.4048	44	38.4048	55	38.4048	49	38.4048	53	38.4048	70	38.4048	36	38.4048	13	38.4048	16	38.4048	17	38.4048	21	38.4048	39	38.4048	61	38.4048	58	38.4048	36	38.4048	48	38.4048	48	38.4048	47	38.4048	44	38.4048	66	38.4048	61	38.4048	53
41.4247	19	38.4247	49	38.4247	39	38.4247	47	38.4247	30	38.4247	49	38.4247	32	38.4247	53	38.4247	67	38.4247	44	38.4247	17	38.4247	30	38.4247	15	38.4247	17	38.4247	41	38.4247	56	38.4247	70	38.4247	41	38.4247	35	38.4247	47	38.4247	50	38.4247	43	38.4247	49	38.4247	74	38.4247	60
41.4446	25	38.4446	53	38.4446	47	38.4446	41	38.4446	40	38.4446	43	38.4446	41	38.4446	69	38.4446	60	38.4446	37	38.4446	14	38.4446	17	38.4446	18	38.4446	9	38.4446	50	38.4446	65	38.4446	54	38.4446	37	38.4446	46	38.4446	40	38.4446	49	38.4446	41	38.4446	53	38.4446	57	38.4446	49
41.4644	23	38.4644	39	38.4644	46	38.4644	42	38.4644	31	38.4644	46	38.4644	50	38.4644	54	38.4644	51	38.4644	37	38.4644	17	38.4644	27	38.4644	17	38.4644	12	38.4644	42	38.4644	79	38.4644	46	38.4644	46	38.4644	30	38.4644	50	38.4644	37	38.4644	37	38.4644	61	38.4644	73	38.4644	39
41.4843	25	38.4843	48	38.4843	44	38.4843	46	38.4843	48	38.4843	38	38.4843	47	38.4843	63	38.4843	60	38.4843	49	38.4843	22	38.4843	31	38.4843	11	38.4843	15	38.4843	51	38.4843	73	38.4843	57	38.4843	34	38.4843	28	38.4843	41	38.4843	42	38.4843	34	38.4843	76	38.4843	61	38.4843	57
41.5042	22	38.5042	46	38.5042	38	38.5042	42	38.5042	35	38.5042	44	38.5042	42	38.5042	48	38.5042	60	38.5042	37	38.5042	22	38.5042	25	38.5042	16	38.5042	18	38.5042	48	38.5042	56	38.5042	52	38.5042	34	38.5042	36	38.5042	49	38.5042	41	38.5042	49	38.5042	72	38.5042	58	38.5042	72
41.5241	16	38.5241	35	38.5241	44	38.5241	44	38.5241	48	38.5241	43	38.5241	43	38.5241	67	38.5241	75	38.5241	48	38.5241	9	38.5241	20	38.5241	18	38.5241	14	38.5241	38	38.5241	80	38.5241	66	38.5241	37	38.5241	36	38.5241	51	38.5241	33	38.5241	45	38.5241	78	38.5241	68	38.5241	63
41.5439	23	38.5439	42	38.5439	51	38.5439	54	38.5439	33	38.5439	29	38.5439	47	38.5439	48	38.5439	63	38.5439	50	38.5439	13	38.5439	17	38.5439	17	38.5439	14	38.5439	54	38.5439	72	38.5439	47	38.5439	39	38.5439	35	38.5439	37	38.5439	46	38.5439	49	38.5439	65	38.5439	66	38.5439	67
41.5638	15	38.5638	39	38.5638	34	38.5638	36	38.5638	33	38.5638	35	38.5638	40	38.5638	60	38.5638	75	38.5638	37	38.5638	9	38.5638	18	38.5638	20	38.5638	13	38.5638	58	38.5638	65	38.5638	63	38.5638	42	38.5638	38	38.5638	39	38.5638	57	38.5638	35	38.5638	70	38.5638	65	38.5638	76
41.5837	27	38.5837	48	38.5837	44	38.5837	44	38.5837	48	38.5837	39	38.5837	31	38.5837	69	38.5837	74	38.5837	43	38.5837	15	38.5837	19	38.5837	13	38.5837	17	38.5837	45	38.5837	51	38.5837	59	38.5837	40	38.5837	42	38.5837	44	38.5837	41	38.5837	38	38.5837	58	38.5837	80	38.5837	80
41.6036	34	38.6036	45	38.6036	41	38.6036	53	38.6036	41	38.6036	40	38.6036	35	38.6036	62	38.6036	54	38.6036	41	38.6036	14	38.6036	16	38.6036	14	38.6036	16	38.6036	51	38.6036	63	38.6036	62	38.6036	47	38.6036	47	38.6036	45	38.6036	52	38.6036	50	38.6036	67	38.6036	61	38.6036	65
41.6234	17	38.6234	53	38.6234	59	38.6234	44	38.6234	39	38.6234	43	38.6234	48	38.6234	59	38.6234	90	38.6234	35	38.6234	20	38.6234	14	38.6234	23	38.6234	20	38.6234	47	38.6234	81	38.6234	57	38.6234	39	38.6234	41	38.6234	44	38.6234	54	38.6234	40	38.6234	56	38.6234	72	38.6234	66
41.6433	22	38.6433	44	38.6433	33	38.6433	40	38.6433	35	38.6433	44	38.6433	41	38.6433	68	38.6433	65	38.6433	39	38.6433	13	38.6433	19	38.6433	10	38.6433	17	38.6433	41	38.6433	60	38.6433	53	38.6433	45	38.6433	41	38.6433	37	38.6433	47	38.6433	48	38.6433	62	38.6433	56	38.6433	70
41.6632	29	38.6632	40	38.6632	40	38.6632	57	38.6632	50	38.6632	39	38.6632	43	38.6632	67	38.6632	63	38.6632	36	38.6632	14	38.6632	18	38.6632	13	38.6632	19	38.6632	51	38.6632	46	38.6632	54	38.6632	42	38.6632	45	38.6632	51	38.6632	34	38.6632	49	38.6632	68	38.6632	54	38.6632	63
41.6831	20	38.6831	46	38.6831	44	38.6831	53	38.6831	32	38.6831	48	38.6831	44	38.6831	46	38.6831	55	38.6831	42	38.6831	17	38.6831	21	38.6831	10	38.6831	13	38.6831	55	38.6831	58	38.6831	40	38.6831	44	38.6831	40	38.6831	45	38.6831	44	38.6831	56	38.6831	71	38.6831	55	38.6831	56
41.7029	20	38.7029	43	38.7029	38	38.7029	49	38.7029	32	38.7029	43	38.7029	51	38.7029	53	38.7029	69	38.7029	43	38.7029	15	38.7029	20	38.7029	20	38.7029	14	38.7029	53	38.7029	67	38.7029	47	38.7029	33	38.7029	34	38.7029	42	38.7029	26	38.7029	47	38.7029	57	38.7029	58	38.7029	66
41.7228	16	38.7228	47	38.7228	38	38.7228	55	38.7228	36	38.7228	52	38.7228	52	38.7228	67	38.7228	68	38.7228	39	38.7228	28	38.7228	24	38.7228	18	38.7228	10	38.7228	48	38.7228	43	38.7228	51	38.7228	26	38.7228	43	38.7228	50	38.7228	62	38.7228	35	38.7228	64	38.7228	72	38.7228	49
41.7427	22	38.7427	41	38.7427	44	38.7427	40	38.7427	45	38.7427	50	38.7427	61	38.7427	61	38.7427	55	38.7427	46	38.7427	16	38.7427	28	38.7427	20	38.7427	17	38.7427	63	38.7427	56	38.7427	57	38.7427	35	38.7427	43	38.7427	40	38.7427	37	38.7427	44	38.7427	56	38.7427	63	38.7427	65
41.7626	23	38.7626	45	38.7626	34	38.7626	45	38.7626	42	38.7626	41	38.7626	49	38.7626	65	38.7626	51	38.7626	41	38.7626	19	38.7626	16	38.7626	16	38.7626	12	38.7626	64	38.7626	51	38.7626	56	38.7626	30	38.7626	32	38.7626	44	38.7626	47	38.7626	41	38.7626	68	38.7626	67	38.7626	55
41.7824	28	38.7824	36	38.7824	29	38.7824	49	38.7824	44	38.7824	34	38.7824	30	38.7824	66	38.7824	60	38.7824	33	38.7824	13	38.7824	17	38.7824	19	38.7824	15	38.7824	59	38.7824	58	38.7824	65	38.7824	42	38.7824	35	38.7824	35	38.7824	44	38.7824	35	38.7824	68	38.7824	82	38.7824	44
41.8023	29	38.8023	36	38.8023	33	38.8023	46	38.8023	37	38.8023	37	38.8023	45	38.8023	61	38.8023	56	38.8023	37	38.8023	11	38.8023	18	38.8023	14	38.8023	13	38.8023	60	38.8023	51	38.8023	46	38.8023	38	38.8023	39	38.8023	54	38.8023	56	38.8023	51	38.8023	71	38.8023	72	38.8023	49
41.8222	25	38.8222	38	38.8222	44	38.8222	48	38.8222	43	38.8222	31	38.8222	43	38.8222	60	38.8222	82	38.8222	35	38.8222	20	38.8222	23	38.8222	22	38.8222	16	38.8222	50	38.8222	33	38.8222	45	38.8222	31	38.8222	49	38.8222	55	38.8222	54	38.8222	33	38.8222	62	38.8222	65	38.8222	63
41.8421	30	38.8421	41	38.8421	43	38.8421	53	38.8421	35	38.8421	55	38.8421	39	38.8421	57	38.8421	74	38.8421	35	38.8421	14	38.8421	18	38.8421	15	38.8421	15	38.8421	52	38.8421	63	38.8421	36	38.8421	43	38.8421	41	38.8421	49	38.8421	47	38.8421	40	38.8421	57	38.8421	59	38.8421	56
41.8619	14	38.8619	39	38.8619	38	38.8619	50	38.8619	39	38.8619	44	38.8619	53	38.8619	58	38.8619	56	38.8619	50	38.8619	12	38.8619	21	38.8619	8	38.8619	11	38.8619	58	38.8619	44	38.8619	48	38.8619	39	38.8619	33	38.8619	46	38.8619	45	38.8619	34	38.8619	56	38.8619	65	38.8619	55
41.8818	21	38.8818	48	38.8818	38	38.8818	28	38.8818	30	38.8818	43	38.8818	44	38.8818	65	38.8818	76	38.8818	53	38.8818	13	38.8818	18	38.8818	12	38.8818	17	38.8818	50	38.8818	44	38.8818	59	38.8818	40	38.8818	40	38.8818	52	38.8818	45	38.8818	50	38.8818	59	38.8818	68	38.8818	56
41.9017	24	38.9017	50	38.9017	46	38.9017	42	38.9017	46	38.9017	43	38.9017	59	38.9017	62	38.9017	68	38.9017	42	38.9017	24	38.9017	20	38.9017	18	38.9017	22	38.9017	57	38.9017	46	38.9017	41	38.9017	34	38.9017	39	38.9017	55	38.9017	37	38.9017	55	38.9017	58	38.9017	78	38.9017	66
41.9216	29	38.9216	46	38.9216	42	38.9216	34	38.9216	30	38.9216	40	38.9216	44	38.9216	65	38.9216	63	38.9216	36	38.9216	20	38.9216	29	38.9216	20	38.9216	18	38.9216	62	38.9216	41	38.9216	58	38.9216	57	38.9216	43	38.9216	59	38.9216	53	38.9216	51	38.9216	51	38.9216	71	38.9216	56
41.9414	19	38.9414	51	38.9414	46	38.9414	47	38.9414	39	38.9414	46	38.9414	42	38.9414	73	38.9414	59	38.9414	28	38.9414	22	38.9414	18	38.9414	12	38.9414	17	38.9414	49	38.9414	54	38.9414	57	38.9414	43	38.9414	36	38.9414	43	38.9414	45	38.9414	41	38.9414	55	38.9414	71	38.9414	56
41.9613	23	38.9613	45	38.9613	48	38.9613	66	38.9613	34	38.9613	45	38.9613	45	38.9613	67	38.9613	63	38.9613	37	38.9613	28	38.9613	21	38.9613	19	38.9613	25	38.9613	56	38.9613	45	38.9613	57	38.9613	44	38.9613	45	38.9613	50	38.9613	30	38.9613	48	38.9613	47	38.9613	82	38.9613	68
41.9812	26	38.9812	47	38.9812	29	38.9812	58	38.9812	30	38.9812	38	38.9812	49	38.9812	60	38.9812	61	38.9812	38	38.9812	19	38.9812	25	38.9812	27	38.9812	20	38.9812	44	38.9812	47	38.9812	53	38.9812	47	38.9812	35	38.9812	60	38.9812	49	38.9812	56	38.9812	44	38.9812	69	38.9812	62
42.0011	23	39.0011	43	39.0011	54	39.0011	53	39.0011	41	39.0011	47	39.0011	50	39.0011	55	39.0011	59	39.0011	39	39.0011	21	39.0011	41	39.0011	29	39.0011	34	39.0011	48	39.0011	43	39.0011	73	39.0011	34	39.0011	42	39.0011	41	39.0011	44	39.0011	48	39.0011	50	39.0011	82	39.0011	59
42.0209	23	39.0209	46	39.0209	48	39.0209	66	39.0209	42	39.0209	58	39.0209	45	39.0209	70	39.0209	66	39.0209	41	39.0209	26	39.0209	28	39.0209	27	39.0209	31	39.0209	48	39.0209	58	39.0209	68	39.0209	35	39.0209	39	39.0209	60	39.0209	43	39.0209	51	39.0209	46	39.0209	62	39.0209	63
42.0408	18	39.0408	37	39.0408	49	39.0408	46	39.0408	34	39.0408	46	39.0408	48	39.0408	85	39.0408	65	39.0408	45	39.0408	25	39.0408	39	39.0408	26	39.0408	32	39.0408	57	39.0408	58	39.0408	51	39.0408	42	39.0408	45	39.0408	44	39.0408	42	39.0408	50	39.0408	50	39.0408	69	39.0408	58
42.0607	17	39.0607	55	39.0607	54	39.0607	48	39.0607	37	39.0607	64	39.0607	57	39.0607	44	39.0607	71	39.0607	39	39.0607	34	39.0607	41	39.0607	34	39.0607	37	39.0607	61	39.0607	73	39.0607	57	39.0607	39	39.0607	52	39.0607	48	39.0607	53	39.0607	50	39.0607	50	39.0607	82	39.0607	61
42.0806	26	39.0806	55	39.0806	53	39.0806	44	39.0806	33	39.0806	51	39.0806	46	39.0806	58	39.0806	63	39.0806	57	39.0806	31	39.0806	42	39.0806	34	39.0806	34	39.0806	42	39.0806	70	39.0806	72	39.0806	57	39.0806	44	39.0806	55	39.0806	48	39.0806	51	39.0806	51	39.0806	64	39.0806	58
42.1004	10	39.1004	65	39.1004	52	39.1004	49	39.1004	37	39.1004	58	39.1004	54	39.1004	72	39.1004	71	39.1004	37	39.1004	30	39.1004	59	39.1004	44	39.1004	49	39.1004	55	39.1004	68	39.1004	47	39.1004	40	39.1004	61	39.1004	54	39.1004	59	39.1004	67	39.1004	68	39.1004	56	39.1004	51
42.1203	15	39.1203	51	39.1203	77	39.1203	60	39.1203	49	39.1203	68	39.1203	73	39.1203	83	39.1203	60	39.1203	43	39.1203	38	39.1203	43	39.1203	47	39.1203	47	39.1203	81	39.1203	57	39.1203	59	39.1203	58	39.1203	41	39.1203	79	39.1203	64	39.1203	74	39.1203	54	39.1203	64	39.1203	51
42.1402	20	39.1402	46	39.1402	82	39.1402	46	39.1402	42	39.1402	75	39.1402	48	39.1402	98	39.1402	76	39.1402	65	39.1402	47	39.1402	39	39.1402	53	39.1402	44	39.1402	76	39.1402	80	39.1402	54	39.1402	50	39.1402	58	39.1402	72	39.1402	56	39.1402	75	39.1402	67	39.1402	71	39.1402	54
42.1601	29	39.1601	77	39.1601	85	39.1601	49	39.1601	43	39.1601	66	39.1601	79	39.1601	101	39.1601	68	39.1601	52	39.1601	33	39.1601	47	39.1601	37	39.1601	38	39.1601	79	39.1601	72	39.1601	48	39.1601	56	39.1601	78	39.1601	84	39.1601	60	39.1601	93	39.1601	60	39.1601	56	39.1601	42
42.1799	23	39.1799	68	39.1799	107	39.1799	60	39.1799	47	39.1799	92	39.1799	92	39.1799	119	39.1799	62	39.1799	45	39.1799	35	39.1799	44	39.1799	43	39.1799	37	39.1799	70	39.1799	63	39.1799	69	39.1799	60	39.1799	55	39.1799	87	39.1799	88	39.1799	85	39.1799	66	39.1799	60	39.1799	51
42.1998	22	39.1998	69	39.1998	106	39.1998	64	39.1998	59	39.1998	103	39.1998	103	39.1998	133	39.1998	58	39.1998	63	39.1998	38	39.1998	35	39.1998	38	39.1998	23	39.1998	103	39.1998	71	39.1998	52	39.1998	81	39.1998	94	39.1998	108	39.1998	73	39.1998	97	39.1998	74	39.1998	68	39.1998	52
42.2197	20	39.2197	107	39.2197	100	39.2197	67	39.2197	46	39.2197	117	39.2197	100	39.2197	131	39.2197	84	39.2197	81	39.2197	36	39.2197	28	39.2197	38	39.2197	34	39.2197	105	39.2197	46	39.2197	56	39.2197	94	39.2197	101	39.2197	116	39.2197	81	39.2197	127	39.2197	66	39.2197	79	39.2197	69
42.2396	26	39.2396	132	39.2396	105	39.2396	92	39.2396	48	39.2396	113	39.2396	121	39.2396	123	39.2396	89	39.2396	86	39.2396	33	39.2396	33	39.2396	25	39.2396	21	39.2396	102	39.2396	56	39.2396	67	39.2396	87	39.2396	119	39.2396	119	39.2396	101	39.2396	111	39.2396	61	39.2396	46	39.2396	52
42.2595	20	39.2595	142	39.2595	108	39.2595	118	39.2595	47	39.2595	112	39.2595	133	39.2595	159	39.2595	86	39.2595	89	39.2595	25	39.2595	26	39.2595	26	39.2595	33	39.2595	93	39.2595	45	39.2595	52	39.2595	115	39.2595	111	39.2595	137	39.2595	103	39.2595	96	39.2595	69	39.2595	62	39.2595	63
42.2793	19	39.2793	118	39.2793	110	39.2793	115	39.2793	62	39.2793	105	39.2793	114	39.2793	118	39.2793	103	39.2793	99	39.2793	23	39.2793	25	39.2793	24	39.2793	26	39.2793	90	39.2793	40	39.2793	52	39.2793	115	39.2793	119	39.2793	121	39.2793	125	39.2793	107	39.2793	59	39.2793	62	39.2793	50
42.2992	20	39.2992	126	39.2992	84	39.2992	137	39.2992	64	39.2992	94	39.2992	114	39.2992	112	39.2992	92	39.2992	140	39.2992	20	39.2992	25	39.2992	24	39.2992	12	39.2992	82	39.2992	49	39.2992	62	39.2992	115	39.2992	91	39.2992	121	39.2992	123	39.2992	75	39.2992	70	39.2992	67	39.2992	60
42.3191	22	39.3191	105	39.3191	98	39.3191	105	39.3191	58	39.3191	99	39.3191	107	39.3191	108	39.3191	103	39.3191	128	39.3191	20	39.3191	25	39.3191	21	39.3191	20	39.3191	67	39.3191	49	39.3191	51	39.3191	132	39.3191	94	39.3191	95	39.3191	108	39.3191	78	39.3191	52	39.3191	54	39.3191	47
42.339	14	39.339	101	39.339	86	39.339	111	39.339	63	39.339	95	39.339	100	39.339	110	39.339	105	39.339	120	39.339	23	39.339	21	39.339	14	39.339	21	39.339	63	39.339	52	39.339	39	39.339	94	39.339	97	39.339	108	39.339	98	39.339	101	39.339	48	39.339	59	39.339	43
42.3588	20	39.3588	90	39.3588	81	39.3588	136	39.3588	91	39.3588	91	39.3588	100	39.3588	96	39.3588	136	39.3588	107	39.3588	18	39.3588	30	39.3588	18	39.3588	12	39.3588	73	39.3588	46	39.3588	61	39.3588	99	39.3588	95	39.3588	104	39.3588	104	39.3588	82	39.3588	39	39.3588	69	39.3588	42
42.3787	17	39.3787	101	39.3787	60	39.3787	109	39.3787	86	39.3787	75	39.3787	86	39.3787	100	39.3787	127	39.3787	119	39.3787	28	39.3787	15	39.3787	25	39.3787	13	39.3787	49	39.3787	47	39.3787	56	39.3787	86	39.3787	90	39.3787	87	39.3787	95	39.3787	65	39.3787	54	39.3787	68	39.3787	50
42.3986	28	39.3986	77	39.3986	67	39.3986	102	39.3986	97	39.3986	58	39.3986	66	39.3986	78	39.3986	137	39.3986	100	39.3986	14	39.3986	10	39.3986	21	39.3986	9	39.3986	49	39.3986	46	39.3986	34	39.3986	75	39.3986	65	39.3986	68	39.3986	103	39.3986	63	39.3986	52	39.3986	59	39.3986	46
42.4185	23	39.4185	72	39.4185	66	39.4185	101	39.4185	113	39.4185	52	39.4185	66	39.4185	64	39.4185	144	39.4185	77	39.4185	17	39.4185	19	39.4185	24	39.4185	16	39.4185	53	39.4185	53	39.4185	49	39.4185	67	39.4185	72	39.4185	70	39.4185	86	39.4185	62	39.4185	50	39.4185	57	39.4185	50
42.4383	21	39.4383	71	39.4383	55	39.4383	83	39.4383	116	39.4383	59	39.4383	46	39.4383	60	39.4383	132	39.4383	83	39.4383	9	39.4383	23	39.4383	26	39.4383	10	39.4383	37	39.4383	52	39.4383	51	39.4383	60	39.4383	60	39.4383	61	39.4383	55	39.4383	58	39.4383	48	39.4383	68	39.4383	51
42.4582	18	39.4582	52	39.4582	66	39.4582	87	39.4582	117	39.4582	49	39.4582	62	39.4582	65	39.4582	110	39.4582	59	39.4582	19	39.4582	26	39.4582	14	39.4582	20	39.4582	57	39.4582	50	39.4582	44	39.4582	59	39.4582	53	39.4582	54	39.4582	63	39.4582	41	39.4582	53	39.4582	71	39.4582	49
42.4781	19	39.4781	57	39.4781	38	39.4781	59	39.4781	110	39.4781	43	39.4781	52	39.4781	56	39.4781	106	39.4781	55	39.4781	7	39.4781	17	39.4781	11	39.4781	17	39.4781	47	39.4781	43	39.4781	47	39.4781	60	39.4781	40	39.4781	44	39.4781	56	39.4781	36	39.4781	47	39.4781	76	39.4781	51
42.498	26	39.498	46	39.498	43	39.498	77	39.498	97	39.498	48	39.498	61	39.498	49	39.498	92	39.498	58	39.498	19	39.498	20	39.498	23	39.498	14	39.498	47	39.498	52	39.498	27	39.498	43	39.498	50	39.498	52	39.498	46	39.498	38	39.498	45	39.498	62	39.498	42
42.5178	22	39.5178	47	39.5178	37	39.5178	47	39.5178	92	39.5178	34	39.5178	58	39.5178	48	39.5178	105	39.5178	53	39.5178	22	39.5178	24	39.5178	10	39.5178	15	39.5178	44	39.5178	49	39.5178	46	39.5178	41	39.5178	58	39.5178	37	39.5178	49	39.5178	45	39.5178	41	39.5178	60	39.5178	54
42.5377	18	39.5377	43	39.5377	44	39.5377	61	39.5377	73	39.5377	48	39.5377	48	39.5377	64	39.5377	82	39.5377	36	39.5377	18	39.5377	13	39.5377	16	39.5377	16	39.5377	42	39.5377	30	39.5377	47	39.5377	33	39.5377	67	39.5377	48	39.5377	56	39.5377	41	39.5377	43	39.5377	55	39.5377	34
42.5576	21	39.5576	56	39.5576	54	39.5576	44	39.5576	78	39.5576	51	39.5576	47	39.5576	60	39.5576	98	39.5576	41	39.5576	13	39.5576	22	39.5576	19	39.5576	20	39.5576	59	39.5576	34	39.5576	34	39.5576	47	39.5576	51	39.5576	46	39.5576	55	39.5576	44	39.5576	49	39.5576	56	39.5576	39
42.5775	23	39.5775	48	39.5775	41	39.5775	51	39.5775	70	39.5775	49	39.5775	63	39.5775	72	39.5775	66	39.5775	34	39.5775	20	39.5775	26	39.5775	11	39.5775	7	39.5775	49	39.5775	45	39.5775	55	39.5775	43	39.5775	42	39.5775	43	39.5775	56	39.5775	42	39.5775	34	39.5775	65	39.5775	51
42.5973	29	39.5973	41	39.5973	32	39.5973	46	39.5973	69	39.5973	52	39.5973	46	39.5973	63	39.5973	72	39.5973	48	39.5973	21	39.5973	15	39.5973	20	39.5973	17	39.5973	38	39.5973	33	39.5973	41	39.5973	46	39.5973	49	39.5973	63	39.5973	42	39.5973	30	39.5973	50	39.5973	58	39.5973	38
42.6172	26	39.6172	41	39.6172	47	39.6172	43	39.6172	51	39.6172	60	39.6172	43	39.6172	57	39.6172	77	39.6172	43	39.6172	17	39.6172	18	39.6172	19	39.6172	18	39.6172	55	39.6172	56	39.6172	50	39.6172	35	39.6172	38	39.6172	51	39.6172	45	39.6172	44	39.6172	38	39.6172	64	39.6172	35
42.6371	19	39.6371	63	39.6371	53	39.6371	57	39.6371	53	39.6371	49	39.6371	46	39.6371	58	39.6371	83	39.6371	57	39.6371	24	39.6371	26	39.6371	22	39.6371	23	39.6371	26	39.6371	40	39.6371	42	39.6371	48	39.6371	29	39.6371	32	39.6371	54	39.6371	37	39.6371	50	39.6371	57	39.6371	48
42.657	26	39.657	63	39.657	31	39.657	36	39.657	42	39.657	34	39.657	47	39.657	56	39.657	66	39.657	33	39.657	25	39.657	28	39.657	18	39.657	23	39.657	49	39.657	42	39.657	36	39.657	37	39.657	41	39.657	45	39.657	51	39.657	47	39.657	45	39.657	61	39.657	43
42.6768	30	39.6768	54	39.6768	36	39.6768	44	39.6768	49	39.6768	49	39.6768	60	39.6768	63	39.6768	71	39.6768	47	39.6768	25	39.6768	22	39.6768	24	39.6768	20	39.6768	49	39.6768	63	39.6768	42	39.6768	49	39.6768	57	39.6768	37	39.6768	51	39.6768	55	39.6768	42	39.6768	74	39.6768	49
42.6967	18	39.6967	39	39.6967	38	39.6967	47	39.6967	49	39.6967	60	39.6967	48	39.6967	48	39.6967	64	39.6967	43	39.6967	23	39.6967	36	39.6967	22	39.6967	24	39.6967	51	39.6967	50	39.6967	35	39.6967	41	39.6967	39	39.6967	51	39.6967	52	39.6967	48	39.6967	49	39.6967	57	39.6967	45
42.7166	22	39.7166	40	39.7166	50	39.7166	49	39.7166	52	39.7166	57	39.7166	47	39.7166	60	39.7166	66	39.7166	28	39.7166	23	39.7166	36	39.7166	19	39.7166	17	39.7166	40	39.7166	43	39.7166	55	39.7166	43	39.7166	45	39.7166	50	39.7166	54	39.7166	50	39.7166	45	39.7166	67	39.7166	52
42.7365	29	39.7365	53	39.7365	61	39.7365	42	39.7365	38	39.7365	55	39.7365	50	39.7365	66	39.7365	60	39.7365	44	39.7365	23	39.7365	37	39.7365	16	39.7365	23	39.7365	44	39.7365	47	39.7365	53	39.7365	47	39.7365	51	39.7365	53	39.7365	62	39.7365	54	39.7365	40	39.7365	63	39.7365	37
42.7563	26	39.7563	54	39.7563	63	39.7563	47	39.7563	38	39.7563	58	39.7563	64	39.7563	75	39.7563	84	39.7563	40	39.7563	31	39.7563	24	39.7563	14	39.7563	18	39.7563	52	39.7563	46	39.7563	55	39.7563	56	39.7563	56	39.7563	69	39.7563	61	39.7563	46	39.7563	48	39.7563	63	39.7563	39
42.7762	27	39.7762	69	39.7762	61	39.7762	58	39.7762	53	39.7762	76	39.7762	72	39.7762	81	39.7762	60	39.7762	46	39.7762	20	39.7762	22	39.7762	28	39.7762	18	39.7762	47	39.7762	60	39.7762	57	39.7762	55	39.7762	56	39.7762	48	39.7762	47	39.7762	55	39.7762	42	39.7762	51	39.7762	45
42.7961	19	39.7961	54	39.7961	52	39.7961	56	39.7961	45	39.7961	68	39.7961	73	39.7961	65	39.7961	62	39.7961	52	39.7961	29	39.7961	25	39.7961	14	39.7961	18	39.7961	39	39.7961	58	39.7961	56	39.7961	47	39.7961	53	39.7961	59	39.7961	54	39.7961	44	39.7961	55	39.7961	66	39.7961	47
42.816	24	39.816	57	39.816	68	39.816	64	39.816	41	39.816	81	39.816	66	39.816	68	39.816	65	39.816	70	39.816	18	39.816	18	39.816	15	39.816	14	39.816	52	39.816	67	39.816	39	39.816	58	39.816	67	39.816	41	39.816	45	39.816	69	39.816	41	39.816	66	39.816	51
42.8358	19	39.8358	73	39.8358	75	39.8358	60	39.8358	41	39.8358	66	39.8358	71	39.8358	57	39.8358	60	39.8358	61	39.8358	26	39.8358	26	39.8358	21	39.8358	16	39.8358	65	39.8358	56	39.8358	43	39.8358	54	39.8358	64	39.8358	70	39.8358	66	39.8358	47	39.8358	54	39.8358	60	39.8358	51
42.8557	17	39.8557	72	39.8557	57	39.8557	58	39.8557	59	39.8557	59	39.8557	57	39.8557	70	39.8557	60	39.8557	80	39.8557	14	39.8557	14	39.8557	16	39.8557	15	39.8557	51	39.8557	64	39.8557	38	39.8557	60	39.8557	54	39.8557	69	39.8557	54	39.8557	52	39.8557	52	39.8557	65	39.8557	55
42.8756	19	39.8756	57	39.8756	56	39.8756	74	39.8756	38	39.8756	67	39.8756	58	39.8756	63	39.8756	73	39.8756	58	39.8756	18	39.8756	12	39.8756	12	39.8756	15	39.8756	53	39.8756	52	39.8756	56	39.8756	57	39.8756	55	39.8756	43	39.8756	60	39.8756	47	39.8756	55	39.8756	59	39.8756	54
42.8955	34	39.8955	60	39.8955	46	39.8955	58	39.8955	52	39.8955	52	39.8955	58	39.8955	52	39.8955	75	39.8955	59	39.8955	10	39.8955	29	39.8955	15	39.8955	14	39.8955	50	39.8955	49	39.8955	47	39.8955	56	39.8955	61	39.8955	60	39.8955	79	39.8955	41	39.8955	65	39.8955	72	39.8955	68
42.9153	21	39.9153	55	39.9153	50	39.9153	77	39.9153	55	39.9153	58	39.9153	43	39.9153	69	39.9153	86	39.9153	66	39.9153	13	39.9153	18	39.9153	15	39.9153	18	39.9153	54	39.9153	40	39.9153	61	39.9153	44	39.9153	48	39.9153	53	39.9153	64	39.9153	41	39.9153	57	39.9153	64	39.9153	55
42.9352	33	39.9352	49	39.9352	56	39.9352	68	39.9352	65	39.9352	56	39.9352	44	39.9352	49	39.9352	83	39.9352	56	39.9352	15	39.9352	10	39.9352	11	39.9352	13	39.9352	43	39.9352	53	39.9352	63	39.9352	47	39.9352	59	39.9352	56	39.9352	54	39.9352	59	39.9352	65	39.9352	57	39.9352	53
42.9551	19	39.9551	57	39.9551	48	39.9551	66	39.9551	57	39.9551	50	39.9551	54	39.9551	57	39.9551	71	39.9551	43	39.9551	15	39.9551	13	39.9551	17	39.9551	22	39.9551	52	39.9551	51	39.9551	48	39.9551	45	39.9551	47	39.9551	41	39.9551	70	39.9551	47	39.9551	67	39.9551	62	39.9551	66
42.975	16	39.975	48	39.975	40	39.975	69	39.975	60	39.975	43	39.975	47	39.975	62	39.975	88	39.975	48	39.975	10	39.975	19	39.975	24	39.975	11	39.975	50	39.975	46	39.975	46	39.975	43	39.975	48	39.975	54	39.975	56	39.975	42	39.975	55	39.975	72	39.975	70
42.9948	16	39.9948	56	39.9948	54	39.9948	48	39.9948	73	39.9948	38	39.9948	37	39.9948	65	39.9948	86	39.9948	50	39.9948	12	39.9948	19	39.9948	27	39.9948	9	39.9948	49	39.9948	45	39.9948	51	39.9948	47	39.9948	51	39.9948	52	39.9948	56	39.9948	35	39.9948	47	39.9948	63	39.9948	55
43.0147	23	40.0147	62	40.0147	44	40.0147	53	40.0147	70	40.0147	37	40.0147	50	40.0147	57	40.0147	71	40.0147	37	40.0147	19	40.0147	13	40.0147	18	40.0147	10	40.0147	39	40.0147	46	40.0147	58	40.0147	36	40.0147	48	40.0147	45	40.0147	47	40.0147	46	40.0147	62	40.0147	67	40.0147	58
43.0346	19	40.0346	38	40.0346	47	40.0346	51	40.0346	58	40.0346	50	40.0346	44	40.0346	52	40.0346	88	40.0346	39	40.0346	9	40.0346	20	40.0346	13	40.0346	15	40.0346	39	40.0346	46	40.0346	37	40.0346	36	40.0346	44	40.0346	50	40.0346	35	40.0346	32	40.0346	50	40.0346	67	40.0346	42
43.0545	22	40.0545	58	40.0545	44	40.0545	43	40.0545	41	40.0545	36	40.0545	45	40.0545	47	40.0545	85	40.0545	45	40.0545	17	40.0545	21	40.0545	17	40.0545	16	40.0545	32	40.0545	45	40.0545	52	40.0545	45	40.0545	27	40.0545	54	40.0545	44	40.0545	44	40.0545	51	40.0545	57	40.0545	56
43.0743	19	40.0743	41	40.0743	41	40.0743	44	40.0743	59	40.0743	38	40.0743	28	40.0743	74	40.0743	93	40.0743	25	40.0743	13	40.0743	19	40.0743	21	40.0743	18	40.0743	44	40.0743	31	40.0743	48	40.0743	45	40.0743	33	40.0743	41	40.0743	49	40.0743	37	40.0743	48	40.0743	57	40.0743	57
43.0942	29	40.0942	36	40.0942	47	40.0942	38	40.0942	54	40.0942	48	40.0942	31	40.0942	71	40.0942	61	40.0942	45	40.0942	12	40.0942	27	40.0942	16	40.0942	15	40.0942	55	40.0942	38	40.0942	56	40.0942	40	40.0942	40	40.0942	50	40.0942	46	40.0942	36	40.0942	47	40.0942	61	40.0942	52
43.1141	24	40.1141	56	40.1141	38	40.1141	44	40.1141	51	40.1141	56	40.1141	56	40.1141	62	40.1141	76	40.1141	42	40.1141	13	40.1141	15	40.1141	12	40.1141	17	40.1141	46	40.1141	38	40.1141	55	40.1141	30	40.1141	35	40.1141	45	40.1141	48	40.1141	43	40.1141	44	40.1141	69	40.1141	45
43.134	19	40.134	41	40.134	52	40.134	33	40.134	39	40.134	42	40.134	36	40.134	61	40.134	67	40.134	43	40.134	11	40.134	16	40.134	13	40.134	14	40.134	51	40.134	38	40.134	58	40.134	18	40.134	30	40.134	44	40.134	34	40.134	39	40.134	46	40.134	50	40.134	48
43.1538	31	40.1538	45	40.1538	44	40.1538	46	40.1538	36	40.1538	46	40.1538	43	40.1538	52	40.1538	70	40.1538	34	40.1538	12	40.1538	27	40.1538	16	40.1538	19	40.1538	37	40.1538	39	40.1538	41	40.1538	35	40.1538	32	40.1538	33	40.1538	49	40.1538	41	40.1538	46	40.1538	64	40.1538	39
43.1737	20	40.1737	31	40.1737	44	40.1737	44	40.1737	35	40.1737	57	40.1737	41	40.1737	60	40.1737	66	40.1737	40	40.1737	24	40.1737	12	40.1737	19	40.1737	13	40.1737	31	40.1737	43	40.1737	55	40.1737	54	40.1737	36	40.1737	35	40.1737	38	40.1737	40	40.1737	44	40.1737	59	40.1737	45
43.1936	18	40.1936	51	40.1936	35	40.1936	41	40.1936	41	40.1936	50	40.1936	37	40.1936	53	40.1936	73	40.1936	35	40.1936	15	40.1936	23	40.1936	14	40.1936	14	40.1936	40	40.1936	53	40.1936	44	40.1936	42	40.1936	39	40.1936	41	40.1936	48	40.1936	43	40.1936	58	40.1936	47	40.1936	58
43.2135	23	40.2135	51	40.2135	40	40.2135	41	40.2135	40	40.2135	32	40.2135	52	40.2135	60	40.2135	51	40.2135	43	40.2135	21	40.2135	20	40.2135	19	40.2135	18	40.2135	52	40.2135	41	40.2135	38	40.2135	33	40.2135	40	40.2135	41	40.2135	45	40.2135	37	40.2135	29	40.2135	49	40.2135	49
43.2334	25	40.2334	43	40.2334	45	40.2334	38	40.2334	50	40.2334	40	40.2334	43	40.2334	63	40.2334	62	40.2334	41	40.2334	22	40.2334	20	40.2334	9	40.2334	20	40.2334	32	40.2334	34	40.2334	49	40.2334	41	40.2334	45	40.2334	43	40.2334	46	40.2334	41	40.2334	57	40.2334	55	40.2334	53
43.2532	28	40.2532	31	40.2532	27	40.2532	44	40.2532	43	40.2532	34	40.2532	47	40.2532	56	40.2532	74	40.2532	46	40.2532	10	40.2532	15	40.2532	26	40.2532	8	40.2532	34	40.2532	31	40.2532	48	40.2532	41	40.2532	45	40.2532	51	40.2532	51	40.2532	41	40.2532	49	40.2532	54	40.2532	43
43.2731	34	40.2731	30	40.2731	38	40.2731	43	40.2731	34	40.2731	44	40.2731	44	40.2731	82	40.2731	72	40.2731	39	40.2731	15	40.2731	19	40.2731	17	40.2731	16	40.2731	33	40.2731	43	40.2731	49	40.2731	41	40.2731	31	40.2731	49	40.2731	52	40.2731	43	40.2731	46	40.2731	59	40.2731	57
43.293	38	40.293	51	40.293	42	40.293	49	40.293	45	40.293	38	40.293	47	40.293	57	40.293	77	40.293	36	40.293	17	40.293	22	40.293	13	40.293	21	40.293	26	40.293	43	40.293	37	40.293	41	40.293	35	40.293	47	40.293	56	40.293	39	40.293	42	40.293	57	40.293	51
43.3129	60	40.3129	36	40.3129	45	40.3129	38	40.3129	30	40.3129	31	40.3129	33	40.3129	69	40.3129	61	40.3129	52	40.3129	11	40.3129	18	40.3129	13	40.3129	10	40.3129	29	40.3129	41	40.3129	47	40.3129	36	40.3129	42	40.3129	47	40.3129	52	40.3129	41	40.3129	36	40.3129	47	40.3129	59
43.3327	59	40.3327	35	40.3327	51	40.3327	50	40.3327	50	40.3327	45	40.3327	40	40.3327	70	40.3327	61	40.3327	46	40.3327	17	40.3327	28	40.3327	20	40.3327	12	40.3327	45	40.3327	44	40.3327	56	40.3327	43	40.3327	35	40.3327	42	40.3327	45	40.3327	33	40.3327	33	40.3327	39	40.3327	58
43.3526	35	40.3526	39	40.3526	45	40.3526	46	40.3526	25	40.3526	47	40.3526	30	40.3526	66	40.3526	76	40.3526	39	40.3526	11	40.3526	13	40.3526	14	40.3526	18	40.3526	39	40.3526	44	40.3526	34	40.3526	53	40.3526	37	40.3526	45	40.3526	48	40.3526	37	40.3526	42	40.3526	48	40.3526	50
43.3725	33	40.3725	35	40.3725	38	40.3725	42	40.3725	35	40.3725	34	40.3725	45	40.3725	56	40.3725	79	40.3725	37	40.3725	11	40.3725	28	40.3725	16	40.3725	16	40.3725	38	40.3725	38	40.3725	51	40.3725	30	40.3725	41	40.3725	42	40.3725	52	40.3725	31	40.3725	29	40.3725	39	40.3725	73
43.3924	35	40.3924	34	40.3924	42	40.3924	57	40.3924	38	40.3924	49	40.3924	44	40.3924	54	40.3924	55	40.3924	33	40.3924	12	40.3924	18	40.3924	13	40.3924	17	40.3924	40	40.3924	49	40.3924	42	40.3924	45	40.3924	44	40.3924	39	40.3924	51	40.3924	36	40.3924	34	40.3924	45	40.3924	57
43.4122	43	40.4122	37	40.4122	42	40.4122	58	40.4122	44	40.4122	55	40.4122	32	40.4122	43	40.4122	64	40.4122	38	40.4122	18	40.4122	24	40.4122	20	40.4122	30	40.4122	44	40.4122	31	40.4122	40	40.4122	40	40.4122	29	40.4122	47	40.4122	52	40.4122	39	40.4122	39	40.4122	74	40.4122	57
43.4321	40	40.4321	43	40.4321	40	40.4321	34	40.4321	30	40.4321	38	40.4321	56	40.4321	69	40.4321	63	40.4321	34	40.4321	22	40.4321	19	40.4321	15	40.4321	19	40.4321	32	40.4321	40	40.4321	38	40.4321	36	40.4321	33	40.4321	33	40.4321	44	40.4321	41	40.4321	49	40.4321	45	40.4321	58
43.452	39	40.452	32	40.452	42	40.452	44	40.452	41	40.452	30	40.452	35	40.452	56	40.452	65	40.452	34	40.452	19	40.452	21	40.452	12	40.452	8	40.452	40	40.452	50	40.452	36	40.452	48	40.452	45	40.452	50	40.452	46	40.452	48	40.452	53	40.452	65	40.452	59
43.4719	25	40.4719	41	40.4719	34	40.4719	44	40.4719	37	40.4719	45	40.4719	49	40.4719	63	40.4719	71	40.4719	37	40.4719	16	40.4719	23	40.4719	15	40.4719	22	40.4719	42	40.4719	50	40.4719	43	40.4719	41	40.4719	45	40.4719	39	40.4719	44	40.4719	38	40.4719	42	40.4719	59	40.4719	67
43.4917	14	40.4917	43	40.4917	38	40.4917	43	40.4917	33	40.4917	42	40.4917	48	40.4917	68	40.4917	62	40.4917	52	40.4917	20	40.4917	19	40.4917	13	40.4917	10	40.4917	52	40.4917	52	40.4917	50	40.4917	43	40.4917	49	40.4917	46	40.4917	49	40.4917	46	40.4917	64	40.4917	48	40.4917	82
43.5116	23	40.5116	35	40.5116	43	40.5116	53	40.5116	30	40.5116	34	40.5116	53	40.5116	44	40.5116	66	40.5116	41	40.5116	15	40.5116	25	40.5116	14	40.5116	15	40.5116	38	40.5116	41	40.5116	38	40.5116	41	40.5116	42	40.5116	33	40.5116	42	40.5116	35	40.5116	52	40.5116	67	40.5116	111
43.5315	18	40.5315	49	40.5315	52	40.5315	40	40.5315	32	40.5315	57	40.5315	38	40.5315	63	40.5315	63	40.5315	44	40.5315	16	40.5315	23	40.5315	20	40.5315	13	40.5315	34	40.5315	43	40.5315	49	40.5315	35	40.5315	42	40.5315	43	40.5315	47	40.5315	37	40.5315	58	40.5315	63	40.5315	93
43.5514	26	40.5514	32	40.5514	52	40.5514	46	40.5514	41	40.5514	41	40.5514	29	40.5514	62	40.5514	69	40.5514	47	40.5514	11	40.5514	17	40.5514	18	40.5514	13	40.5514	52	40.5514	46	40.5514	41	40.5514	32	40.5514	35	40.5514	47	40.5514	45	40.5514	45	40.5514	51	40.5514	58	40.5514	96
43.5712	18	40.5712	32	40.5712	56	40.5712	34	40.5712	38	40.5712	30	40.5712	40	40.5712	55	40.5712	56	40.5712	37	40.5712	10	40.5712	8	40.5712	7	40.5712	25	40.5712	41	40.5712	45	40.5712	46	40.5712	46	40.5712	43	40.5712	55	40.5712	40	40.5712	32	40.5712	55	40.5712	69	40.5712	102
43.5911	15	40.5911	34	40.5911	33	40.5911	47	40.5911	42	40.5911	29	40.5911	46	40.5911	61	40.5911	59	40.5911	40	40.5911	19	40.5911	18	40.5911	20	40.5911	16	40.5911	45	40.5911	49	40.5911	55	40.5911	44	40.5911	32	40.5911	32	40.5911	44	40.5911	36	40.5911	45	40.5911	62	40.5911	98
43.611	24	40.611	45	40.611	47	40.611	42	40.611	25	40.611	47	40.611	42	40.611	61	40.611	64	40.611	45	40.611	9	40.611	22	40.611	22	40.611	15	40.611	45	40.611	41	40.611	42	40.611	30	40.611	38	40.611	48	40.611	50	40.611	35	40.611	48	40.611	65	40.611	118
43.6309	18	40.6309	49	40.6309	42	40.6309	48	40.6309	43	40.6309	42	40.6309	30	40.6309	70	40.6309	79	40.6309	33	40.6309	12	40.6309	16	40.6309	20	40.6309	14	40.6309	40	40.6309	44	40.6309	36	40.6309	36	40.6309	38	40.6309	48	40.6309	51	40.6309	46	40.6309	44	40.6309	66	40.6309	113
43.6507	13	40.6507	48	40.6507	44	40.6507	39	40.6507	35	40.6507	50	40.6507	40	40.6507	58	40.6507	58	40.6507	46	40.6507	12	40.6507	21	40.6507	11	40.6507	19	40.6507	46	40.6507	43	40.6507	45	40.6507	37	40.6507	37	40.6507	41	40.6507	38	40.6507	44	40.6507	44	40.6507	71	40.6507	144
43.6706	15	40.6706	32	40.6706	54	40.6706	44	40.6706	38	40.6706	38	40.6706	41	40.6706	45	40.6706	63	40.6706	34	40.6706	26	40.6706	22	40.6706	13	40.6706	22	40.6706	41	40.6706	38	40.6706	49	40.6706	39	40.6706	47	40.6706	50	40.6706	46	40.6706	44	40.6706	43	40.6706	89	40.6706	142
43.6905	18	40.6905	44	40.6905	30	40.6905	46	40.6905	41	40.6905	37	40.6905	46	40.6905	59	40.6905	56	40.6905	35	40.6905	9	40.6905	18	40.6905	15	40.6905	20	40.6905	43	40.6905	33	40.6905	42	40.6905	36	40.6905	35	40.6905	52	40.6905	56	40.6905	40	40.6905	60	40.6905	84	40.6905	146
43.7104	19	40.7104	45	40.7104	50	40.7104	44	40.7104	36	40.7104	35	40.7104	37	40.7104	57	40.7104	72	40.7104	45	40.7104	18	40.7104	14	40.7104	13	40.7104	15	40.7104	51	40.7104	50	40.7104	54	40.7104	27	40.7104	43	40.7104	50	40.7104	43	40.7104	38	40.7104	49	40.7104	98	40.7104	150
43.7302	17	40.7302	50	40.7302	50	40.7302	44	40.7302	46	40.7302	44	40.7302	42	40.7302	59	40.7302	86	40.7302	44	40.7302	17	40.7302	16	40.7302	12	40.7302	17	40.7302	50	40.7302	40	40.7302	57	40.7302	45	40.7302	36	40.7302	50	40.7302	40	40.7302	30	40.7302	51	40.7302	100	40.7302	153
43.7501	17	40.7501	52	40.7501	47	40.7501	42	40.7501	34	40.7501	36	40.7501	45	40.7501	73	40.7501	75	40.7501	53	40.7501	12	40.7501	22	40.7501	19	40.7501	16	40.7501	50	40.7501	38	40.7501	58	40.7501	46	40.7501	28	40.7501	47	40.7501	52	40.7501	38	40.7501	41	40.7501	103	40.7501	133
43.77	22	40.77	45	40.77	39	40.77	43	40.77	43	40.77	43	40.77	56	40.77	60	40.77	78	40.77	38	40.77	14	40.77	22	40.77	19	40.77	17	40.77	60	40.77	37	40.77	63	40.77	30	40.77	35	40.77	40	40.77	46	40.77	43	40.77	52	40.77	119	40.77	137
43.7899	23	40.7899	43	40.7899	39	40.7899	42	40.7899	41	40.7899	50	40.7899	50	40.7899	52	40.7899	69	40.7899	25	40.7899	13	40.7899	30	40.7899	22	40.7899	20	40.7899	45	40.7899	42	40.7899	59	40.7899	28	40.7899	47	40.7899	42	40.7899	40	40.7899	43	40.7899	51	40.7899	124	40.7899	134
43.8097	17	40.8097	35	40.8097	31	40.8097	51	40.8097	40	40.8097	42	40.8097	48	40.8097	62	40.8097	68	40.8097	42	40.8097	23	40.8097	15	40.8097	20	40.8097	12	40.8097	49	40.8097	56	40.8097	80	40.8097	30	40.8097	36	40.8097	40	40.8097	37	40.8097	37	40.8097	43	40.8097	116	40.8097	147
43.8296	13	40.8296	48	40.8296	40	40.8296	53	40.8296	31	40.8296	41	40.8296	39	40.8296	67	40.8296	78	40.8296	45	40.8296	14	40.8296	27	40.8296	17	40.8296	11	40.8296	40	40.8296	57	40.8296	76	40.8296	40	40.8296	43	40.8296	41	40.8296	39	40.8296	41	40.8296	43	40.8296	135	40.8296	158
43.8495	24	40.8495	37	40.8495	50	40.8495	51	40.8495	46	40.8495	53	40.8495	42	40.8495	60	40.8495	51	40.8495	41	40.8495	24	40.8495	25	40.8495	21	40.8495	23	40.8495	47	40.8495	48	40.8495	89	40.8495	40	40.8495	34	40.8495	48	40.8495	42	40.8495	38	40.8495	50	40.8495	154	40.8495	131
43.8694	22	40.8694	45	40.8694	42	40.8694	47	40.8694	35	40.8694	50	40.8694	43	40.8694	56	40.8694	75	40.8694	50	40.8694	15	40.8694	16	40.8694	21	40.8694	24	40.8694	50	40.8694	60	40.8694	91	40.8694	45	40.8694	37	40.8694	44	40.8694	48	40.8694	40	40.8694	49	40.8694	180	40.8694	129
43.8892	22	40.8892	38	40.8892	47	40.8892	37	40.8892	41	40.8892	42	40.8892	58	40.8892	68	40.8892	69	40.8892	46	40.8892	21	40.8892	24	40.8892	27	40.8892	10	40.8892	54	40.8892	76	40.8892	110	40.8892	36	40.8892	46	40.8892	50	40.8892	58	40.8892	56	40.8892	50	40.8892	176	40.8892	152
43.9091	18	40.9091	51	40.9091	41	40.9091	47	40.9091	34	40.9091	42	40.9091	51	40.9091	76	40.9091	66	40.9091	28	40.9091	21	40.9091	26	40.9091	31	40.9091	18	40.9091	42	40.9091	71	40.9091	122	40.9091	44	40.9091	48	40.9091	43	40.9091	56	40.9091	46	40.9091	51	40.9091	196	40.9091	125
43.929	22	40.929	52	40.929	46	40.929	46	40.929	42	40.929	56	40.929	43	40.929	72	40.929	52	40.929	51	40.929	13	40.929	21	40.929	15	40.929	22	40.929	40	40.929	98	40.929	130	40.929	45	40.929	40	40.929	48	40.929	58	40.929	44	40.929	63	40.929	175	40.929	113
43.9489	15	40.9489	37	40.9489	59	40.9489	55	40.9489	36	40.9489	43	40.9489	62	40.9489	64	40.9489	54	40.9489	39	40.9489	24	40.9489	23	40.9489	24	40.9489	24	40.9489	48	40.9489	89	40.9489	125	40.9489	42	40.9489	46	40.9489	48	40.9489	50	40.9489	49	40.9489	55	40.9489	173	40.9489	109
43.9687	13	40.9687	32	40.9687	47	40.9687	61	40.9687	23	40.9687	41	40.9687	54	40.9687	72	40.9687	76	40.9687	47	40.9687	32	40.9687	30	40.9687	22	40.9687	23	40.9687	60	40.9687	85	40.9687	144	40.9687	45	40.9687	50	40.9687	46	40.9687	59	40.9687	47	40.9687	62	40.9687	185	40.9687	105
43.9886	20	40.9886	49	40.9886	55	40.9886	49	40.9886	30	40.9886	61	40.9886	72	40.9886	58	40.9886	68	40.9886	52	40.9886	34	40.9886	39	40.9886	29	40.9886	29	40.9886	58	40.9886	111	40.9886	142	40.9886	63	40.9886	51	40.9886	43	40.9886	49	40.9886	52	40.9886	60	40.9886	153	40.9886	104
44.0085	20	41.0085	56	41.0085	53	41.0085	46	41.0085	39	41.0085	56	41.0085	66	41.0085	67	41.0085	62	41.0085	37	41.0085	43	41.0085	35	41.0085	33	41.0085	43	41.0085	53	41.0085	136	41.0085	172	41.0085	46	41.0085	50	41.0085	40	41.0085	50	41.0085	52	41.0085	71	41.0085	173	41.0085	82
44.0284	18	41.0284	46	41.0284	61	41.0284	56	41.0284	41	41.0284	56	41.0284	44	41.0284	62	41.0284	70	41.0284	55	41.0284	33	41.0284	39	41.0284	37	41.0284	41	41.0284	63	41.0284	129	41.0284	149	41.0284	58	41.0284	44	41.0284	59	41.0284	46	41.0284	67	41.0284	97	41.0284	191	41.0284	82
44.0482	16	41.0482	46	41.0482	50	41.0482	50	41.0482	43	41.0482	56	41.0482	60	41.0482	85	41.0482	66	41.0482	57	41.0482	62	41.0482	61	41.0482	64	41.0482	55	41.0482	65	41.0482	181	41.0482	161	41.0482	43	41.0482	61	41.0482	65	41.0482	63	41.0482	60	41.0482	105	41.0482	199	41.0482	70
44.0681	19	41.0681	57	41.0681	53	41.0681	55	41.0681	27	41.0681	65	41.0681	63	41.0681	73	41.0681	62	41.0681	52	41.0681	63	41.0681	56	41.0681	82	41.0681	65	41.0681	86	41.0681	170	41.0681	171	41.0681	53	41.0681	58	41.0681	48	41.0681	45	41.0681	74	41.0681	95	41.0681	173	41.0681	98
44.088	25	41.088	69	41.088	70	41.088	55	41.088	57	41.088	70	41.088	73	41.088	73	41.088	62	41.088	46	41.088	71	41.088	97	41.088	99	41.088	86	41.088	70	41.088	192	41.088	192	41.088	57	41.088	57	41.088	65	41.088	49	41.088	71	41.088	128	41.088	135	41.088	73
44.1079	25	41.1079	71	41.1079	86	41.1079	69	41.1079	41	41.1079	82	41.1079	69	41.1079	103	41.1079	66	41.1079	59	41.1079	92	41.1079	126	41.1079	116	41.1079	122	41.1079	93	41.1079	189	41.1079	140	41.1079	62	41.1079	73	41.1079	66	41.1079	74	41.1079	77	41.1079	127	41.1079	122	41.1079	63
44.1277	14	41.1277	74	41.1277	98	41.1277	45	41.1277	44	41.1277	103	41.1277	95	41.1277	118	41.1277	69	41.1277	72	41.1277	126	41.1277	159	41.1277	158	41.1277	117	41.1277	100	41.1277	207	41.1277	168	41.1277	63	41.1277	82	41.1277	96	41.1277	56	41.1277	82	41.1277	154	41.1277	123	41.1277	92
44.1476	11	41.1476	104	41.1476	122	41.1476	60	41.1476	43	41.1476	136	41.1476	104	41.1476	146	41.1476	82	41.1476	64	41.1476	147	41.1476	168	41.1476	170	41.1476	169	41.1476	114	41.1476	233	41.1476	160	41.1476	83	41.1476	74	41.1476	118	41.1476	81	41.1476	113	41.1476	182	41.1476	113	41.1476	97
44.1675	22	41.1675	108	41.1675	184	41.1675	61	41.1675	47	41.1675	158	41.1675	138	41.1675	168	41.1675	80	41.1675	85	41.1675	161	41.1675	174	41.1675	168	41.1675	149	41.1675	148	41.1675	224	41.1675	142	41.1675	111	41.1675	107	41.1675	137	41.1675	87	41.1675	149	41.1675	169	41.1675	129	41.1675	77
44.1874	16	41.1874	121	41.1874	213	41.1874	106	41.1874	48	41.1874	209	41.1874	192	41.1874	220	41.1874	85	41.1874	98	41.1874	121	41.1874	177	41.1874	123	41.1874	147	41.1874	173	41.1874	239	41.1874	134	41.1874	112	41.1874	137	41.1874	162	41.1874	114	41.1874	185	41.1874	188	41.1874	108	41.1874	77
44.2072	21	41.2072	173	41.2072	282	41.2072	103	41.2072	34	41.2072	299	41.2072	246	41.2072	276	41.2072	79	41.2072	110	41.2072	110	41.2072	137	41.2072	136	41.2072	120	41.2072	216	41.2072	237	41.2072	138	41.2072	169	41.2072	201	41.2072	228	41.2072	140	41.2072	225	41.2072	216	41.2072	112	41.2072	70
44.2271	17	41.2271	225	41.2271	329	41.2271	117	41.2271	49	41.2271	369	41.2271	310	41.2271	360	41.2271	87	41.2271	145	41.2271	95	41.2271	146	41.2271	115	41.2271	104	41.2271	239	41.2271	189	41.2271	123	41.2271	222	41.2271	227	41.2271	252	41.2271	179	41.2271	268	41.2271	204	41.2271	68	41.2271	74
44.247	13	41.247	284	41.247	374	41.247	162	41.247	45	41.247	374	41.247	404	41.247	428	41.247	87	41.247	195	41.247	97	41.247	119	41.247	112	41.247	106	41.247	267	41.247	253	41.247	120	41.247	242	41.247	295	41.247	328	41.247	233	41.247	341	41.247	190	41.247	84	41.247	85
44.2669	16	41.2669	347	41.2669	449	41.2669	202	41.2669	55	41.2669	478	41.2669	439	41.2669	532	41.2669	109	41.2669	248	41.2669	108	41.2669	83	41.2669	100	41.2669	112	41.2669	331	41.2669	210	41.2669	103	41.2669	381	41.2669	374	41.2669	368	41.2669	298	41.2669	429	41.2669	225	41.2669	84	41.2669	95
44.2868	20	41.2868	415	41.2868	447	41.2868	299	41.2868	62	41.2868	444	41.2868	501	41.2868	518	41.2868	107	41.2868	309	41.2868	86	41.2868	90	41.2868	79	41.2868	87	41.2868	375	41.2868	202	41.2868	113	41.2868	438	41.2868	437	41.2868	489	41.2868	343	41.2868	463	41.2868	214	41.2868	81	41.2868	90
44.3066	24	41.3066	456	41.3066	373	41.3066	356	41.3066	97	41.3066	397	41.3066	461	41.3066	418	41.3066	126	41.3066	423	41.3066	57	41.3066	60	41.3066	65	41.3066	57	41.3066	352	41.3066	167	41.3066	84	41.3066	517	41.3066	461	41.3066	453	41.3066	426	41.3066	401	41.3066	190	41.3066	70	41.3066	111
44.3265	14	41.3265	413	41.3265	345	41.3265	430	41.3265	95	41.3265	321	41.3265	396	41.3265	349	41.3265	160	41.3265	492	41.3265	46	41.3265	56	41.3265	57	41.3265	42	41.3265	365	41.3265	135	41.3265	97	41.3265	522	41.3265	357	41.3265	399	41.3265	462	41.3265	358	41.3265	197	41.3265	82	41.3265	73
44.3464	12	41.3464	377	41.3464	276	41.3464	491	41.3464	138	41.3464	285	41.3464	324	41.3464	316	41.3464	209	41.3464	482	41.3464	33	41.3464	50	41.3464	44	41.3464	33	41.3464	293	41.3464	130	41.3464	72	41.3464	395	41.3464	318	41.3464	330	41.3464	436	41.3464	286	41.3464	174	41.3464	69	41.3464	97
44.3663	20	41.3663	296	41.3663	273	41.3663	530	41.3663	176	41.3663	276	41.3663	294	41.3663	297	41.3663	254	41.3663	433	41.3663	26	41.3663	39	41.3663	33	41.3663	28	41.3663	247	41.3663	109	41.3663	75	41.3663	330	41.3663	270	41.3663	311	41.3663	341	41.3663	282	41.3663	159	41.3663	67	41.3663	91
44.3861	25	41.3861	277	41.3861	251	41.3861	386	41.3861	250	41.3861	274	41.3861	302	41.3861	309	41.3861	322	41.3861	323	41.3861	31	41.3861	37	41.3861	25	41.3861	22	41.3861	231	41.3861	136	41.3861	71	41.3861	270	41.3861	265	41.3861	300	41.3861	292	41.3861	261	41.3861	184	41.3861	74	41.3861	108
44.406	17	41.406	282	41.406	230	41.406	339	41.406	273	41.406	221	41.406	246	41.406	246	41.406	385	41.406	326	41.406	17	41.406	26	41.406	22	41.406	19	41.406	212	41.406	105	41.406	68	41.406	292	41.406	227	41.406	252	41.406	271	41.406	241	41.406	166	41.406	64	41.406	89
44.4259	21	41.4259	243	41.4259	158	41.4259	336	41.4259	373	41.4259	197	41.4259	194	41.4259	174	41.4259	436	41.4259	313	41.4259	17	41.4259	21	41.4259	18	41.4259	23	41.4259	210	41.4259	96	41.4259	78	41.4259	258	41.4259	221	41.4259	217	41.4259	284	41.4259	215	41.4259	165	41.4259	62	41.4259	86
44.4458	14	41.4458	226	41.4458	129	41.4458	307	41.4458	401	41.4458	158	41.4458	131	41.4458	168	41.4458	441	41.4458	258	41.4458	22	41.4458	32	41.4458	17	41.4458	19	41.4458	157	41.4458	110	41.4458	70	41.4458	229	41.4458	137	41.4458	175	41.4458	245	41.4458	152	41.4458	126	41.4458	66	41.4458	89
44.4656	16	41.4656	147	41.4656	83	41.4656	278	41.4656	470	41.4656	110	41.4656	99	41.4656	94	41.4656	375	41.4656	242	41.4656	19	41.4656	20	41.4656	14	41.4656	13	41.4656	143	41.4656	107	41.4656	62	41.4656	187	41.4656	119	41.4656	126	41.4656	191	41.4656	119	41.4656	110	41.4656	62	41.4656	88
44.4855	16	41.4855	111	41.4855	67	41.4855	234	41.4855	453	41.4855	81	41.4855	88	41.4855	93	41.4855	331	41.4855	194	41.4855	20	41.4855	24	41.4855	21	41.4855	25	41.4855	103	41.4855	122	41.4855	74	41.4855	109	41.4855	74	41.4855	102	41.4855	151	41.4855	91	41.4855	117	41.4855	64	41.4855	86
44.5054	9	41.5054	86	41.5054	56	41.5054	167	41.5054	374	41.5054	69	41.5054	66	41.5054	85	41.5054	299	41.5054	131	41.5054	13	41.5054	22	41.5054	13	41.5054	24	41.5054	101	41.5054	109	41.5054	55	41.5054	114	41.5054	107	41.5054	79	41.5054	95	41.5054	72	41.5054	116	41.5054	79	41.5054	80
44.5253	18	41.5253	86	41.5253	76	41.5253	131	41.5253	315	41.5253	61	41.5253	65	41.5253	78	41.5253	277	41.5253	109	41.5253	13	41.5253	14	41.5253	11	41.5253	18	41.5253	77	41.5253	96	41.5253	58	41.5253	75	41.5253	65	41.5253	73	41.5253	75	41.5253	57	41.5253	106	41.5253	72	41.5253	71
44.5451	18	41.5451	58	41.5451	59	41.5451	117	41.5451	278	41.5451	53	41.5451	65	41.5451	61	41.5451	264	41.5451	79	41.5451	22	41.5451	30	41.5451	15	41.5451	15	41.5451	80	41.5451	112	41.5451	61	41.5451	83	41.5451	57	41.5451	83	41.5451	70	41.5451	71	41.5451	112	41.5451	67	41.5451	84
44.565	15	41.565	74	41.565	55	41.565	81	41.565	281	41.565	60	41.565	60	41.565	62	41.565	226	41.565	76	41.565	20	41.565	17	41.565	15	41.565	11	41.565	72	41.565	115	41.565	63	41.565	63	41.565	49	41.565	70	41.565	56	41.565	60	41.565	115	41.565	69	41.565	65
44.5849	28	41.5849	62	41.5849	47	41.5849	78	41.5849	263	41.5849	56	41.5849	55	41.5849	63	41.5849	189	41.5849	57	41.5849	12	41.5849	21	41.5849	16	41.5849	10	41.5849	60	41.5849	84	41.5849	60	41.5849	68	41.5849	33	41.5849	52	41.5849	59	41.5849	60	41.5849	89	41.5849	91	41.5849	61
44.6048	25	41.6048	53	41.6048	44	41.6048	64	41.6048	210	41.6048	38	41.6048	51	41.6048	73	41.6048	161	41.6048	54	41.6048	18	41.6048	24	41.6048	25	41.6048	16	41.6048	58	41.6048	92	41.6048	52	41.6048	57	41.6048	54	41.6048	58	41.6048	53	41.6048	43	41.6048	87	41.6048	85	41.6048	63
44.6246	14	41.6246	51	41.6246	50	41.6246	50	41.6246	143	41.6246	54	41.6246	51	41.6246	64	41.6246	116	41.6246	63	41.6246	16	41.6246	20	41.6246	19	41.6246	15	41.6246	52	41.6246	94	41.6246	49	41.6246	41	41.6246	51	41.6246	53	41.6246	62	41.6246	43	41.6246	91	41.6246	92	41.6246	76
44.6445	10	41.6445	52	41.6445	44	41.6445	42	41.6445	123	41.6445	37	41.6445	48	41.6445	56	41.6445	98	41.6445	43	41.6445	16	41.6445	12	41.6445	15	41.6445	17	41.6445	67	41.6445	88	41.6445	71	41.6445	55	41.6445	47	41.6445	36	41.6445	65	41.6445	45	41.6445	92	41.6445	85	41.6445	59
44.6644	14	41.6644	46	41.6644	68	41.6644	60	41.6644	95	41.6644	55	41.6644	62	41.6644	68	41.6644	82	41.6644	46	41.6644	19	41.6644	17	41.6644	14	41.6644	12	41.6644	43	41.6644	74	41.6644	67	41.6644	38	41.6644	51	41.6644	57	41.6644	51	41.6644	48	41.6644	95	41.6644	105	41.6644	73
44.6843	19	41.6843	51	41.6843	45	41.6843	50	41.6843	56	41.6843	40	41.6843	41	41.6843	71	41.6843	80	41.6843	42	41.6843	18	41.6843	17	41.6843	14	41.6843	14	41.6843	40	41.6843	67	41.6843	67	41.6843	51	41.6843	44	41.6843	41	41.6843	52	41.6843	45	41.6843	84	41.6843	92	41.6843	57
44.7041	17	41.7041	53	41.7041	32	41.7041	38	41.7041	68	41.7041	32	41.7041	45	41.7041	55	41.7041	74	41.7041	51	41.7041	16	41.7041	19	41.7041	16	41.7041	18	41.7041	53	41.7041	67	41.7041	51	41.7041	48	41.7041	32	41.7041	52	41.7041	37	41.7041	55	41.7041	92	41.7041	91	41.7041	44
44.724	14	41.724	40	41.724	53	41.724	53	41.724	66	41.724	31	41.724	47	41.724	38	41.724	79	41.724	50	41.724	16	41.724	21	41.724	15	41.724	8	41.724	59	41.724	61	41.724	76	41.724	31	41.724	47	41.724	53	41.724	62	41.724	50	41.724	93	41.724	98	41.724	73
44.7439	14	41.7439	47	41.7439	40	41.7439	50	41.7439	66	41.7439	51	41.7439	39	41.7439	61	41.7439	96	41.7439	45	41.7439	15	41.7439	20	41.7439	18	41.7439	13	41.7439	54	41.7439	64	41.7439	80	41.7439	51	41.7439	29	41.7439	44	41.7439	46	41.7439	32	41.7439	71	41.7439	100	41.7439	53
44.7638	17	41.7638	45	41.7638	35	41.7638	60	41.7638	39	41.7638	45	41.7638	39	41.7638	60	41.7638	91	41.7638	44	41.7638	11	41.7638	18	41.7638	22	41.7638	20	41.7638	50	41.7638	65	41.7638	86	41.7638	39	41.7638	36	41.7638	54	41.7638	31	41.7638	37	41.7638	68	41.7638	88	41.7638	58
44.7836	15	41.7836	44	41.7836	43	41.7836	42	41.7836	51	41.7836	42	41.7836	28	41.7836	49	41.7836	73	41.7836	38	41.7836	18	41.7836	20	41.7836	20	41.7836	10	41.7836	36	41.7836	56	41.7836	96	41.7836	32	41.7836	38	41.7836	46	41.7836	47	41.7836	43	41.7836	78	41.7836	77	41.7836	60
44.8035	15	41.8035	37	41.8035	48	41.8035	49	41.8035	31	41.8035	50	41.8035	31	41.8035	60	41.8035	59	41.8035	47	41.8035	13	41.8035	22	41.8035	19	41.8035	16	41.8035	42	41.8035	54	41.8035	80	41.8035	31	41.8035	39	41.8035	42	41.8035	40	41.8035	39	41.8035	56	41.8035	87	41.8035	45
44.8234	14	41.8234	42	41.8234	30	41.8234	37	41.8234	55	41.8234	42	41.8234	36	41.8234	54	41.8234	72	41.8234	44	41.8234	18	41.8234	28	41.8234	21	41.8234	20	41.8234	38	41.8234	42	41.8234	95	41.8234	37	41.8234	40	41.8234	46	41.8234	39	41.8234	45	41.8234	67	41.8234	81	41.8234	59
44.8433	16	41.8433	39	41.8433	41	41.8433	43	41.8433	38	41.8433	45	41.8433	42	41.8433	52	41.8433	83	41.8433	34	41.8433	14	41.8433	9	41.8433	20	41.8433	11	41.8433	34	41.8433	36	41.8433	101	41.8433	31	41.8433	39	41.8433	37	41.8433	46	41.8433	47	41.8433	48	41.8433	92	41.8433	64
44.8631	20	41.8631	34	41.8631	49	41.8631	36	41.8631	49	41.8631	45	41.8631	36	41.8631	73	41.8631	53	41.8631	32	41.8631	16	41.8631	19	41.8631	18	41.8631	12	41.8631	29	41.8631	37	41.8631	88	41.8631	33	41.8631	42	41.8631	47	41.8631	41	41.8631	32	41.8631	62	41.8631	86	41.8631	72
44.883	15	41.883	44	41.883	38	41.883	33	41.883	47	41.883	27	41.883	42	41.883	43	41.883	64	41.883	57	41.883	17	41.883	18	41.883	14	41.883	15	41.883	32	41.883	47	41.883	94	41.883	51	41.883	30	41.883	35	41.883	52	41.883	36	41.883	62	41.883	89	41.883	62
44.9029	12	41.9029	46	41.9029	50	41.9029	40	41.9029	47	41.9029	44	41.9029	43	41.9029	47	41.9029	60	41.9029	42	41.9029	9	41.9029	8	41.9029	11	41.9029	11	41.9029	40	41.9029	43	41.9029	80	41.9029	31	41.9029	39	41.9029	45	41.9029	47	41.9029	39	41.9029	54	41.9029	77	41.9029	61
44.9228	16	41.9228	53	41.9228	37	41.9228	45	41.9228	46	41.9228	32	41.9228	45	41.9228	53	41.9228	86	41.9228	34	41.9228	23	41.9228	8	41.9228	18	41.9228	18	41.9228	40	41.9228	41	41.9228	69	41.9228	40	41.9228	46	41.9228	35	41.9228	43	41.9228	47	41.9228	52	41.9228	67	41.9228	74
44.9426	20	41.9426	38	41.9426	35	41.9426	33	41.9426	41	41.9426	37	41.9426	35	41.9426	57	41.9426	82	41.9426	39	41.9426	7	41.9426	22	41.9426	13	41.9426	17	41.9426	49	41.9426	37	41.9426	56	41.9426	39	41.9426	39	41.9426	46	41.9426	53	41.9426	44	41.9426	32	41.9426	63	41.9426	67
44.9625	13	41.9625	52	41.9625	31	41.9625	48	41.9625	42	41.9625	33	41.9625	37	41.9625	66	41.9625	64	41.9625	33	41.9625	10	41.9625	19	41.9625	21	41.9625	10	41.9625	28	41.9625	46	41.9625	64	41.9625	36	41.9625	33	41.9625	44	41.9625	37	41.9625	42	41.9625	47	41.9625	69	41.9625	58
44.9824	17	41.9824	34	41.9824	33	41.9824	49	41.9824	39	41.9824	45	41.9824	50	41.9824	65	41.9824	65	41.9824	38	41.9824	15	41.9824	19	41.9824	16	41.9824	10	41.9824	47	41.9824	45	41.9824	60	41.9824	39	41.9824	38	41.9824	53	41.9824	53	41.9824	45	41.9824	45	41.9824	46	41.9824	59
45.0023	18	42.0023	43	42.0023	38	42.0023	33	42.0023	38	42.0023	43	42.0023	37	42.0023	60	42.0023	72	42.0023	45	42.0023	18	42.0023	22	42.0023	15	42.0023	10	42.0023	40	42.0023	47	42.0023	51	42.0023	43	42.0023	47	42.0023	49	42.0023	49	42.0023	46	42.0023	49	42.0023	57	42.0023	67
45.0221	16	42.0221	44	42.0221	30	42.0221	39	42.0221	46	42.0221	46	42.0221	41	42.0221	54	42.0221	66	42.0221	38	42.0221	16	42.0221	15	42.0221	16	42.0221	18	42.0221	48	42.0221	41	42.0221	59	42.0221	45	42.0221	43	42.0221	41	42.0221	50	42.0221	35	42.0221	48	42.0221	57	42.0221	69
45.042	17	42.042	37	42.042	36	42.042	43	42.042	33	42.042	43	42.042	37	42.042	60	42.042	74	42.042	38	42.042	18	42.042	19	42.042	13	42.042	13	42.042	55	42.042	42	42.042	47	42.042	35	42.042	43	42.042	40	42.042	56	42.042	41	42.042	49	42.042	67	42.042	82
45.0619	21	42.0619	35	42.0619	47	42.0619	42	42.0619	41	42.0619	37	42.0619	48	42.0619	48	42.0619	79	42.0619	38	42.0619	13	42.0619	17	42.0619	12	42.0619	14	42.0619	47	42.0619	50	42.0619	45	42.0619	31	42.0619	39	42.0619	52	42.0619	54	42.0619	37	42.0619	37	42.0619	68	42.0619	85
45.0818	16	42.0818	35	42.0818	34	42.0818	42	42.0818	29	42.0818	37	42.0818	47	42.0818	54	42.0818	61	42.0818	51	42.0818	7	42.0818	22	42.0818	23	42.0818	13	42.0818	47	42.0818	41	42.0818	32	42.0818	35	42.0818	41	42.0818	40	42.0818	47	42.0818	35	42.0818	41	42.0818	65	42.0818	81
45.1016	14	42.1016	42	42.1016	44	42.1016	42	42.1016	35	42.1016	30	42.1016	40	42.1016	40	42.1016	65	42.1016	33	42.1016	19	42.1016	18	42.1016	18	42.1016	10	42.1016	48	42.1016	36	42.1016	58	42.1016	44	42.1016	38	42.1016	34	42.1016	49	42.1016	29	42.1016	26	42.1016	66	42.1016	74
45.1215	15	42.1215	38	42.1215	46	42.1215	49	42.1215	45	42.1215	42	42.1215	40	42.1215	51	42.1215	79	42.1215	40	42.1215	14	42.1215	20	42.1215	17	42.1215	15	42.1215	46	42.1215	43	42.1215	60	42.1215	32	42.1215	44	42.1215	28	42.1215	59	42.1215	30	42.1215	45	42.1215	74	42.1215	91
45.1414	26	42.1414	46	42.1414	32	42.1414	41	42.1414	25	42.1414	44	42.1414	34	42.1414	53	42.1414	66	42.1414	40	42.1414	12	42.1414	22	42.1414	14	42.1414	17	42.1414	32	42.1414	31	42.1414	36	42.1414	30	42.1414	36	42.1414	33	42.1414	44	42.1414	37	42.1414	48	42.1414	64	42.1414	95
45.1613	18	42.1613	56	42.1613	33	42.1613	50	42.1613	40	42.1613	34	42.1613	39	42.1613	45	42.1613	41	42.1613	36	42.1613	24	42.1613	15	42.1613	10	42.1613	7	42.1613	39	42.1613	43	42.1613	47	42.1613	41	42.1613	32	42.1613	42	42.1613	51	42.1613	33	42.1613	46	42.1613	73	42.1613	92
45.1811	12	42.1811	40	42.1811	43	42.1811	38	42.1811	39	42.1811	52	42.1811	40	42.1811	63	42.1811	82	42.1811	36	42.1811	19	42.1811	10	42.1811	17	42.1811	15	42.1811	41	42.1811	45	42.1811	46	42.1811	32	42.1811	36	42.1811	43	42.1811	34	42.1811	33	42.1811	37	42.1811	69	42.1811	90
45.201	21	42.201	42	42.201	45	42.201	40	42.201	40	42.201	41	42.201	47	42.201	57	42.201	81	42.201	39	42.201	13	42.201	15	42.201	14	42.201	15	42.201	37	42.201	40	42.201	43	42.201	28	42.201	28	42.201	35	42.201	47	42.201	43	42.201	53	42.201	57	42.201	110
45.2209	22	42.2209	35	42.2209	44	42.2209	37	42.2209	33	42.2209	34	42.2209	35	42.2209	49	42.2209	44	42.2209	42	42.2209	9	42.2209	16	42.2209	11	42.2209	9	42.2209	37	42.2209	43	42.2209	41	42.2209	39	42.2209	32	42.2209	39	42.2209	43	42.2209	28	42.2209	36	42.2209	53	42.2209	94
45.2408	22	42.2408	47	42.2408	35	42.2408	50	42.2408	31	42.2408	34	42.2408	37	42.2408	67	42.2408	71	42.2408	31	42.2408	14	42.2408	13	42.2408	20	42.2408	13	42.2408	32	42.2408	40	42.2408	62	42.2408	32	42.2408	41	42.2408	39	42.2408	54	42.2408	39	42.2408	49	42.2408	61	42.2408	100
45.2607	11	42.2607	44	42.2607	28	42.2607	39	42.2607	31	42.2607	32	42.2607	32	42.2607	65	42.2607	68	42.2607	42	42.2607	12	42.2607	22	42.2607	10	42.2607	10	42.2607	45	42.2607	45	42.2607	48	42.2607	45	42.2607	32	42.2607	39	42.2607	44	42.2607	43	42.2607	43	42.2607	57	42.2607	100
45.2805	15	42.2805	48	42.2805	45	42.2805	48	42.2805	28	42.2805	38	42.2805	33	42.2805	49	42.2805	64	42.2805	37	42.2805	13	42.2805	21	42.2805	8	42.2805	16	42.2805	29	42.2805	33	42.2805	33	42.2805	31	42.2805	35	42.2805	37	42.2805	36	42.2805	39	42.2805	36	42.2805	72	42.2805	79
45.3004	19	42.3004	43	42.3004	49	42.3004	39	42.3004	41	42.3004	34	42.3004	46	42.3004	59	42.3004	71	42.3004	32	42.3004	11	42.3004	23	42.3004	14	42.3004	12	42.3004	29	42.3004	38	42.3004	53	42.3004	38	42.3004	39	42.3004	51	42.3004	55	42.3004	37	42.3004	34	42.3004	65	42.3004	84
45.3203	12	42.3203	39	42.3203	38	42.3203	49	42.3203	45	42.3203	33	42.3203	51	42.3203	50	42.3203	71	42.3203	26	42.3203	17	42.3203	18	42.3203	13	42.3203	12	42.3203	37	42.3203	34	42.3203	46	42.3203	34	42.3203	34	42.3203	36	42.3203	46	42.3203	38	42.3203	36	42.3203	67	42.3203	71
45.3402	16	42.3402	45	42.3402	38	42.3402	45	42.3402	39	42.3402	44	42.3402	47	42.3402	61	42.3402	54	42.3402	39	42.3402	11	42.3402	18	42.3402	12	42.3402	22	42.3402	34	42.3402	38	42.3402	42	42.3402	43	42.3402	46	42.3402	38	42.3402	46	42.3402	46	42.3402	35	42.3402	60	42.3402	96
45.36	18	42.36	37	42.36	47	42.36	42	42.36	37	42.36	40	42.36	36	42.36	50	42.36	47	42.36	31	42.36	17	42.36	17	42.36	17	42.36	13	42.36	40	42.36	52	42.36	53	42.36	41	42.36	36	42.36	44	42.36	42	42.36	38	42.36	32	42.36	65	42.36	88
45.3799	21	42.3799	43	42.3799	47	42.3799	42	42.3799	39	42.3799	38	42.3799	42	42.3799	62	42.3799	69	42.3799	36	42.3799	13	42.3799	18	42.3799	13	42.3799	17	42.3799	46	42.3799	35	42.3799	49	42.3799	28	42.3799	35	42.3799	52	42.3799	45	42.3799	46	42.3799	34	42.3799	74	42.3799	90
45.3998	16	42.3998	28	42.3998	44	42.3998	44	42.3998	43	42.3998	35	42.3998	52	42.3998	49	42.3998	62	42.3998	43	42.3998	14	42.3998	21	42.3998	16	42.3998	19	42.3998	49	42.3998	45	42.3998	50	42.3998	40	42.3998	40	42.3998	39	42.3998	42	42.3998	22	42.3998	46	42.3998	59	42.3998	86
45.4197	12	42.4197	36	42.4197	32	42.4197	40	42.4197	30	42.4197	48	42.4197	36	42.4197	62	42.4197	79	42.4197	31	42.4197	15	42.4197	12	42.4197	13	42.4197	8	42.4197	39	42.4197	53	42.4197	54	42.4197	45	42.4197	34	42.4197	51	42.4197	33	42.4197	27	42.4197	37	42.4197	63	42.4197	87
45.4395	11	42.4395	39	42.4395	42	42.4395	33	42.4395	27	42.4395	33	42.4395	38	42.4395	55	42.4395	66	42.4395	36	42.4395	20	42.4395	18	42.4395	19	42.4395	14	42.4395	34	42.4395	45	42.4395	40	42.4395	26	42.4395	35	42.4395	43	42.4395	28	42.4395	39	42.4395	39	42.4395	49	42.4395	101
45.4594	17	42.4594	36	42.4594	36	42.4594	33	42.4594	40	42.4594	31	42.4594	36	42.4594	49	42.4594	76	42.4594	36	42.4594	12	42.4594	22	42.4594	19	42.4594	10	42.4594	30	42.4594	32	42.4594	44	42.4594	41	42.4594	38	42.4594	37	42.4594	39	42.4594	43	42.4594	29	42.4594	51	42.4594	87
45.4793	15	42.4793	34	42.4793	39	42.4793	45	42.4793	36	42.4793	44	42.4793	40	42.4793	65	42.4793	68	42.4793	30	42.4793	16	42.4793	17	42.4793	11	42.4793	17	42.4793	46	42.4793	38	42.4793	60	42.4793	33	42.4793	45	42.4793	38	42.4793	53	42.4793	36	42.4793	37	42.4793	63	42.4793	88
45.4992	20	42.4992	42	42.4992	26	42.4992	35	42.4992	45	42.4992	29	42.4992	44	42.4992	64	42.4992	61	42.4992	27	42.4992	14	42.4992	23	42.4992	18	42.4992	12	42.4992	39	42.4992	41	42.4992	40	42.4992	47	42.4992	26	42.4992	45	42.4992	47	42.4992	56	42.4992	43	42.4992	61	42.4992	77
45.519	17	42.519	42	42.519	30	42.519	46	42.519	32	42.519	45	42.519	39	42.519	67	42.519	69	42.519	38	42.519	16	42.519	24	42.519	12	42.519	17	42.519	44	42.519	54	42.519	47	42.519	44	42.519	42	42.519	47	42.519	49	42.519	34	42.519	37	42.519	79	42.519	75
45.5389	15	42.5389	52	42.5389	30	42.5389	43	42.5389	33	42.5389	54	42.5389	47	42.5389	64	42.5389	62	42.5389	53	42.5389	16	42.5389	15	42.5389	12	42.5389	15	42.5389	40	42.5389	43	42.5389	56	42.5389	28	42.5389	36	42.5389	43	42.5389	49	42.5389	42	42.5389	43	42.5389	57	42.5389	81
45.5588	11	42.5588	40	42.5588	36	42.5588	57	42.5588	40	42.5588	34	42.5588	29	42.5588	55	42.5588	66	42.5588	35	42.5588	15	42.5588	12	42.5588	10	42.5588	15	42.5588	28	42.5588	46	42.5588	42	42.5588	38	42.5588	32	42.5588	53	42.5588	36	42.5588	40	42.5588	55	42.5588	42	42.5588	60
45.5787	12	42.5787	42	42.5787	26	42.5787	40	42.5787	32	42.5787	55	42.5787	42	42.5787	54	42.5787	64	42.5787	33	42.5787	19	42.5787	18	42.5787	18	42.5787	17	42.5787	41	42.5787	47	42.5787	46	42.5787	33	42.5787	41	42.5787	48	42.5787	49	42.5787	35	42.5787	43	42.5787	59	42.5787	74
45.5985	10	42.5985	38	42.5985	44	42.5985	40	42.5985	50	42.5985	38	42.5985	36	42.5985	49	42.5985	66	42.5985	31	42.5985	10	42.5985	22	42.5985	18	42.5985	20	42.5985	42	42.5985	42	42.5985	52	42.5985	34	42.5985	36	42.5985	51	42.5985	41	42.5985	48	42.5985	43	42.5985	60	42.5985	66
45.6184	19	42.6184	33	42.6184	42	42.6184	36	42.6184	38	42.6184	48	42.6184	29	42.6184	61	42.6184	59	42.6184	33	42.6184	20	42.6184	14	42.6184	18	42.6184	9	42.6184	49	42.6184	53	42.6184	58	42.6184	37	42.6184	44	42.6184	54	42.6184	51	42.6184	61	42.6184	38	42.6184	52	42.6184	57
45.6383	15	42.6383	38	42.6383	32	42.6383	38	42.6383	41	42.6383	34	42.6383	38	42.6383	53	42.6383	59	42.6383	35	42.6383	15	42.6383	13	42.6383	10	42.6383	14	42.6383	41	42.6383	49	42.6383	61	42.6383	36	42.6383	31	42.6383	43	42.6383	37	42.6383	45	42.6383	35	42.6383	43	42.6383	58
45.6582	10	42.6582	44	42.6582	35	42.6582	47	42.6582	40	42.6582	35	42.6582	43	42.6582	54	42.6582	75	42.6582	38	42.6582	20	42.6582	21	42.6582	11	42.6582	10	42.6582	42	42.6582	40	42.6582	47	42.6582	40	42.6582	39	42.6582	40	42.6582	49	42.6582	35	42.6582	58	42.6582	62	42.6582	60
45.678	11	42.678	40	42.678	35	42.678	40	42.678	33	42.678	34	42.678	46	42.678	57	42.678	68	42.678	34	42.678	16	42.678	22	42.678	17	42.678	14	42.678	43	42.678	34	42.678	54	42.678	33	42.678	39	42.678	40	42.678	42	42.678	26	42.678	43	42.678	66	42.678	62
45.6979	18	42.6979	33	42.6979	37	42.6979	50	42.6979	36	42.6979	32	42.6979	47	42.6979	57	42.6979	75	42.6979	46	42.6979	10	42.6979	19	42.6979	14	42.6979	15	42.6979	40	42.6979	50	42.6979	51	42.6979	42	42.6979	37	42.6979	48	42.6979	35	42.6979	29	42.6979	38	42.6979	47	42.6979	51
45.7178	14	42.7178	40	42.7178	41	42.7178	47	42.7178	36	42.7178	42	42.7178	38	42.7178	59	42.7178	69	42.7178	37	42.7178	14	42.7178	15	42.7178	12	42.7178	11	42.7178	41	42.7178	53	42.7178	46	42.7178	44	42.7178	37	42.7178	38	42.7178	31	42.7178	36	42.7178	43	42.7178	49	42.7178	62
45.7377	16	42.7377	47	42.7377	37	42.7377	52	42.7377	35	42.7377	38	42.7377	33	42.7377	74	42.7377	77	42.7377	35	42.7377	21	42.7377	17	42.7377	18	42.7377	8	42.7377	38	42.7377	35	42.7377	50	42.7377	36	42.7377	38	42.7377	34	42.7377	47	42.7377	39	42.7377	51	42.7377	44	42.7377	52
45.7575	17	42.7575	46	42.7575	44	42.7575	50	42.7575	25	42.7575	42	42.7575	43	42.7575	67	42.7575	51	42.7575	39	42.7575	14	42.7575	11	42.7575	13	42.7575	14	42.7575	47	42.7575	49	42.7575	43	42.7575	32	42.7575	32	42.7575	28	42.7575	49	42.7575	48	42.7575	53	42.7575	55	42.7575	46
45.7774	16	42.7774	46	42.7774	44	42.7774	34	42.7774	32	42.7774	33	42.7774	55	42.7774	62	42.7774	70	42.7774	38	42.7774	11	42.7774	17	42.7774	12	42.7774	15	42.7774	36	42.7774	40	42.7774	54	42.7774	31	42.7774	37	42.7774	38	42.7774	38	42.7774	29	42.7774	43	42.7774	72	42.7774	45
45.7973	11	42.7973	43	42.7973	33	42.7973	58	42.7973	36	42.7973	29	42.7973	40	42.7973	41	42.7973	88	42.7973	28	42.7973	13	42.7973	14	42.7973	13	42.7973	19	42.7973	39	42.7973	62	42.7973	64	42.7973	41	42.7973	38	42.7973	37	42.7973	41	42.7973	33	42.7973	49	42.7973	63	42.7973	52
45.8172	19	42.8172	28	42.8172	39	42.8172	43	42.8172	45	42.8172	43	42.8172	35	42.8172	73	42.8172	77	42.8172	41	42.8172	13	42.8172	22	42.8172	14	42.8172	17	42.8172	50	42.8172	45	42.8172	41	42.8172	43	42.8172	28	42.8172	42	42.8172	44	42.8172	37	42.8172	46	42.8172	58	42.8172	52
45.837	25	42.837	44	42.837	48	42.837	46	42.837	35	42.837	42	42.837	38	42.837	49	42.837	60	42.837	43	42.837	10	42.837	22	42.837	22	42.837	8	42.837	48	42.837	49	42.837	65	42.837	40	42.837	32	42.837	35	42.837	47	42.837	38	42.837	44	42.837	49	42.837	51
45.8569	17	42.8569	40	42.8569	30	42.8569	36	42.8569	40	42.8569	45	42.8569	58	42.8569	68	42.8569	74	42.8569	34	42.8569	15	42.8569	21	42.8569	11	42.8569	17	42.8569	38	42.8569	42	42.8569	52	42.8569	47	42.8569	30	42.8569	44	42.8569	37	42.8569	46	42.8569	55	42.8569	57	42.8569	43
45.8768	15	42.8768	51	42.8768	31	42.8768	42	42.8768	28	42.8768	28	42.8768	46	42.8768	50	42.8768	68	42.8768	43	42.8768	17	42.8768	14	42.8768	11	42.8768	13	42.8768	28	42.8768	41	42.8768	59	42.8768	31	42.8768	39	42.8768	51	42.8768	48	42.8768	38	42.8768	49	42.8768	52	42.8768	46
45.8967	15	42.8967	38	42.8967	34	42.8967	36	42.8967	29	42.8967	41	42.8967	39	42.8967	46	42.8967	58	42.8967	34	42.8967	11	42.8967	20	42.8967	10	42.8967	11	42.8967	39	42.8967	42	42.8967	40	42.8967	34	42.8967	35	42.8967	44	42.8967	46	42.8967	38	42.8967	46	42.8967	50	42.8967	65
45.9165	14	42.9165	49	42.9165	34	42.9165	38	42.9165	40	42.9165	31	42.9165	33	42.9165	66	42.9165	62	42.9165	30	42.9165	12	42.9165	12	42.9165	17	42.9165	17	42.9165	54	42.9165	40	42.9165	57	42.9165	32	42.9165	36	42.9165	40	42.9165	54	42.9165	36	42.9165	37	42.9165	70	42.9165	65
45.9364	11	42.9364	39	42.9364	39	42.9364	36	42.9364	30	42.9364	34	42.9364	37	42.9364	61	42.9364	51	42.9364	29	42.9364	9	42.9364	28	42.9364	19	42.9364	16	42.9364	37	42.9364	39	42.9364	49	42.9364	33	42.9364	39	42.9364	35	42.9364	48	42.9364	36	42.9364	47	42.9364	59	42.9364	57
45.9563	9	42.9563	24	42.9563	29	42.9563	51	42.9563	32	42.9563	43	42.9563	50	42.9563	50	42.9563	63	42.9563	31	42.9563	19	42.9563	15	42.9563	14	42.9563	24	42.9563	28	42.9563	52	42.9563	62	42.9563	33	42.9563	37	42.9563	49	42.9563	42	42.9563	41	42.9563	42	42.9563	59	42.9563	69
45.9762	13	42.9762	33	42.9762	38	42.9762	51	42.9762	49	42.9762	35	42.9762	39	42.9762	41	42.9762	54	42.9762	39	42.9762	17	42.9762	26	42.9762	9	42.9762	14	42.9762	29	42.9762	47	42.9762	42	42.9762	34	42.9762	33	42.9762	30	42.9762	44	42.9762	36	42.9762	42	42.9762	47	42.9762	72
45.996	19	42.996	32	42.996	39	42.996	42	42.996	38	42.996	29	42.996	30	42.996	44	42.996	64	42.996	46	42.996	19	42.996	17	42.996	14	42.996	11	42.996	51	42.996	38	42.996	38	42.996	35	42.996	41	42.996	34	42.996	52	42.996	42	42.996	49	42.996	62	42.996	77
46.0159	25	43.0159	44	43.0159	40	43.0159	48	43.0159	39	43.0159	35	43.0159	42	43.0159	62	43.0159	62	43.0159	41	43.0159	10	43.0159	19	43.0159	16	43.0159	8	43.0159	45	43.0159	37	43.0159	63	43.0159	36	43.0159	39	43.0159	41	43.0159	39	43.0159	33	43.0159	38	43.0159	48	43.0159	75
46.0358	14	43.0358	43	43.0358	49	43.0358	38	43.0358	52	43.0358	45	43.0358	35	43.0358	58	43.0358	80	43.0358	30	43.0358	11	43.0358	23	43.0358	28	43.0358	14	43.0358	40	43.0358	45	43.0358	33	43.0358	33	43.0358	37	43.0358	48	43.0358	30	43.0358	35	43.0358	35	43.0358	49	43.0358	61
46.0557	8	43.0557	40	43.0557	45	43.0557	49	43.0557	37	43.0557	47	43.0557	38	43.0557	51	43.0557	72	43.0557	31	43.0557	18	43.0557	19	43.0557	21	43.0557	18	43.0557	48	43.0557	51	43.0557	40	43.0557	42	43.0557	37	43.0557	40	43.0557	39	43.0557	37	43.0557	52	43.0557	42	43.0557	82
46.0755	10	43.0755	35	43.0755	42	43.0755	43	43.0755	41	43.0755	31	43.0755	46	43.0755	61	43.0755	74	43.0755	28	43.0755	14	43.0755	21	43.0755	22	43.0755	19	43.0755	27	43.0755	42	43.0755	46	43.0755	43	43.0755	35	43.0755	36	43.0755	51	43.0755	39	43.0755	45	43.0755	65	43.0755	72
46.0954	19	43.0954	36	43.0954	31	43.0954	35	43.0954	36	43.0954	40	43.0954	46	43.0954	47	43.0954	65	43.0954	47	43.0954	15	43.0954	20	43.0954	19	43.0954	16	43.0954	51	43.0954	40	43.0954	44	43.0954	42	43.0954	45	43.0954	40	43.0954	42	43.0954	45	43.0954	57	43.0954	51	43.0954	77
46.1153	15	43.1153	47	43.1153	33	43.1153	48	43.1153	38	43.1153	41	43.1153	33	43.1153	65	43.1153	65	43.1153	28	43.1153	14	43.1153	16	43.1153	17	43.1153	17	43.1153	41	43.1153	56	43.1153	42	43.1153	31	43.1153	47	43.1153	47	43.1153	44	43.1153	30	43.1153	58	43.1153	45	43.1153	79
46.1352	14	43.1352	34	43.1352	42	43.1352	39	43.1352	31	43.1352	40	43.1352	23	43.1352	61	43.1352	65	43.1352	32	43.1352	12	43.1352	7	43.1352	17	43.1352	15	43.1352	52	43.1352	50	43.1352	48	43.1352	35	43.1352	37	43.1352	35	43.1352	38	43.1352	34	43.1352	58	43.1352	52	43.1352	76
46.155	13	43.155	37	43.155	40	43.155	48	43.155	40	43.155	34	43.155	46	43.155	60	43.155	56	43.155	39	43.155	17	43.155	11	43.155	19	43.155	12	43.155	50	43.155	50	43.155	52	43.155	43	43.155	28	43.155	44	43.155	35	43.155	26	43.155	46	43.155	42	43.155	73
46.1749	7	43.1749	42	43.1749	36	43.1749	47	43.1749	38	43.1749	43	43.1749	37	43.1749	55	43.1749	71	43.1749	40	43.1749	21	43.1749	21	43.1749	17	43.1749	15	43.1749	33	43.1749	68	43.1749	45	43.1749	36	43.1749	35	43.1749	43	43.1749	48	43.1749	37	43.1749	57	43.1749	59	43.1749	85
46.1948	14	43.1948	51	43.1948	38	43.1948	47	43.1948	36	43.1948	36	43.1948	39	43.1948	47	43.1948	65	43.1948	36	43.1948	13	43.1948	19	43.1948	22	43.1948	11	43.1948	40	43.1948	55	43.1948	42	43.1948	32	43.1948	46	43.1948	41	43.1948	48	43.1948	35	43.1948	45	43.1948	52	43.1948	81
46.2147	19	43.2147	36	43.2147	40	43.2147	33	43.2147	36	43.2147	34	43.2147	39	43.2147	62	43.2147	52	43.2147	40	43.2147	15	43.2147	15	43.2147	13	43.2147	14	43.2147	61	43.2147	58	43.2147	39	43.2147	26	43.2147	35	43.2147	42	43.2147	43	43.2147	44	43.2147	65	43.2147	58	43.2147	46
46.2345	9	43.2345	47	43.2345	41	43.2345	48	43.2345	34	43.2345	50	43.2345	46	43.2345	57	43.2345	57	43.2345	37	43.2345	19	43.2345	19	43.2345	18	43.2345	9	43.2345	38	43.2345	51	43.2345	55	43.2345	38	43.2345	39	43.2345	52	43.2345	37	43.2345	42	43.2345	40	43.2345	55	43.2345	74
46.2544	15	43.2544	37	43.2544	31	43.2544	34	43.2544	35	43.2544	48	43.2544	33	43.2544	56	43.2544	66	43.2544	35	43.2544	19	43.2544	20	43.2544	16	43.2544	10	43.2544	31	43.2544	47	43.2544	60	43.2544	34	43.2544	36	43.2544	36	43.2544	41	43.2544	55	43.2544	35	43.2544	46	43.2544	60
46.2743	18	43.2743	46	43.2743	31	43.2743	44	43.2743	41	43.2743	38	43.2743	47	43.2743	63	43.2743	50	43.2743	37	43.2743	17	43.2743	21	43.2743	18	43.2743	17	43.2743	41	43.2743	71	43.2743	36	43.2743	40	43.2743	33	43.2743	29	43.2743	35	43.2743	44	43.2743	54	43.2743	58	43.2743	63
46.2942	17	43.2942	36	43.2942	40	43.2942	40	43.2942	40	43.2942	37	43.2942	42	43.2942	47	43.2942	65	43.2942	33	43.2942	16	43.2942	16	43.2942	16	43.2942	16	43.2942	40	43.2942	48	43.2942	37	43.2942	41	43.2942	27	43.2942	45	43.2942	38	43.2942	47	43.2942	53	43.2942	81	43.2942	57
46.3141	18	43.3141	48	43.3141	38	43.3141	38	43.3141	35	43.3141	53	43.3141	39	43.3141	56	43.3141	67	43.3141	36	43.3141	17	43.3141	20	43.3141	17	43.3141	7	43.3141	34	43.3141	45	43.3141	48	43.3141	46	43.3141	32	43.3141	50	43.3141	40	43.3141	34	43.3141	60	43.3141	65	43.3141	59
46.3339	13	43.3339	40	43.3339	41	43.3339	43	43.3339	42	43.3339	32	43.3339	40	43.3339	64	43.3339	54	43.3339	49	43.3339	8	43.3339	17	43.3339	11	43.3339	12	43.3339	42	43.3339	51	43.3339	42	43.3339	51	43.3339	40	43.3339	42	43.3339	64	43.3339	36	43.3339	59	43.3339	69	43.3339	40
46.3538	23	43.3538	44	43.3538	37	43.3538	47	43.3538	38	43.3538	42	43.3538	34	43.3538	54	43.3538	69	43.3538	31	43.3538	17	43.3538	21	43.3538	12	43.3538	14	43.3538	33	43.3538	42	43.3538	41	43.3538	32	43.3538	31	43.3538	48	43.3538	45	43.3538	44	43.3538	60	43.3538	67	43.3538	60
46.3737	18	43.3737	41	43.3737	35	43.3737	46	43.3737	47	43.3737	45	43.3737	51	43.3737	50	43.3737	66	43.3737	44	43.3737	16	43.3737	31	43.3737	11	43.3737	20	43.3737	48	43.3737	58	43.3737	51	43.3737	49	43.3737	30	43.3737	37	43.3737	41	43.3737	35	43.3737	51	43.3737	75	43.3737	50
46.3936	10	43.3936	40	43.3936	42	43.3936	44	43.3936	40	43.3936	42	43.3936	40	43.3936	58	43.3936	56	43.3936	39	43.3936	14	43.3936	17	43.3936	13	43.3936	18	43.3936	40	43.3936	55	43.3936	56	43.3936	39	43.3936	39	43.3936	38	43.3936	46	43.3936	45	43.3936	51	43.3936	64	43.3936	68
46.4134	17	43.4134	42	43.4134	32	43.4134	47	43.4134	41	43.4134	53	43.4134	40	43.4134	53	43.4134	58	43.4134	32	43.4134	12	43.4134	13	43.4134	16	43.4134	6	43.4134	49	43.4134	54	43.4134	65	43.4134	39	43.4134	40	43.4134	27	43.4134	55	43.4134	40	43.4134	47	43.4134	65	43.4134	48
46.4333	15	43.4333	44	43.4333	30	43.4333	49	43.4333	47	43.4333	44	43.4333	39	43.4333	42	43.4333	64	43.4333	49	43.4333	19	43.4333	14	43.4333	17	43.4333	10	43.4333	46	43.4333	59	43.4333	53	43.4333	45	43.4333	35	43.4333	33	43.4333	37	43.4333	50	43.4333	55	43.4333	66	43.4333	50
46.4532	20	43.4532	33	43.4532	48	43.4532	44	43.4532	43	43.4532	41	43.4532	35	43.4532	52	43.4532	58	43.4532	34	43.4532	15	43.4532	13	43.4532	14	43.4532	17	43.4532	45	43.4532	63	43.4532	54	43.4532	47	43.4532	38	43.4532	36	43.4532	40	43.4532	40	43.4532	40	43.4532	79	43.4532	52
46.4731	15	43.4731	30	43.4731	42	43.4731	34	43.4731	30	43.4731	42	43.4731	43	43.4731	54	43.4731	55	43.4731	44	43.4731	20	43.4731	14	43.4731	16	43.4731	10	43.4731	35	43.4731	51	43.4731	54	43.4731	31	43.4731	26	43.4731	45	43.4731	60	43.4731	42	43.4731	58	43.4731	70	43.4731	47
46.4929	17	43.4929	45	43.4929	40	43.4929	32	43.4929	32	43.4929	33	43.4929	47	43.4929	46	43.4929	71	43.4929	38	43.4929	12	43.4929	13	43.4929	10	43.4929	16	43.4929	46	43.4929	48	43.4929	66	43.4929	43	43.4929	42	43.4929	41	43.4929	54	43.4929	51	43.4929	57	43.4929	77	43.4929	50
46.5128	15	43.5128	39	43.5128	33	43.5128	36	43.5128	36	43.5128	31	43.5128	49	43.5128	54	43.5128	69	43.5128	50	43.5128	12	43.5128	25	43.5128	14	43.5128	14	43.5128	29	43.5128	54	43.5128	55	43.5128	36	43.5128	34	43.5128	36	43.5128	53	43.5128	43	43.5128	55	43.5128	69	43.5128	49
46.5327	15	43.5327	43	43.5327	40	43.5327	40	43.5327	34	43.5327	38	43.5327	48	43.5327	56	43.5327	59	43.5327	42	43.5327	17	43.5327	18	43.5327	7	43.5327	9	43.5327	43	43.5327	59	43.5327	70	43.5327	36	43.5327	30	43.5327	41	43.5327	51	43.5327	43	43.5327	45	43.5327	65	43.5327	41
46.5526	20	43.5526	39	43.5526	32	43.5526	57	43.5526	35	43.5526	31	43.5526	31	43.5526	50	43.5526	61	43.5526	35	43.5526	16	43.5526	17	43.5526	17	43.5526	11	43.5526	30	43.5526	58	43.5526	64	43.5526	31	43.5526	29	43.5526	48	43.5526	49	43.5526	30	43.5526	49	43.5526	68	43.5526	34
46.5724	15	43.5724	33	43.5724	36	43.5724	35	43.5724	43	43.5724	36	43.5724	37	43.5724	50	43.5724	55	43.5724	44	43.5724	15	43.5724	14	43.5724	9	43.5724	22	43.5724	43	43.5724	54	43.5724	56	43.5724	48	43.5724	38	43.5724	46	43.5724	49	43.5724	34	43.5724	44	43.5724	68	43.5724	46
46.5923	15	43.5923	40	43.5923	33	43.5923	46	43.5923	29	43.5923	38	43.5923	33	43.5923	67	43.5923	58	43.5923	29	43.5923	16	43.5923	21	43.5923	14	43.5923	11	43.5923	43	43.5923	54	43.5923	66	43.5923	37	43.5923	35	43.5923	42	43.5923	43	43.5923	37	43.5923	44	43.5923	70	43.5923	39
46.6122	16	43.6122	27	43.6122	40	43.6122	34	43.6122	29	43.6122	44	43.6122	52	43.6122	58	43.6122	67	43.6122	27	43.6122	23	43.6122	20	43.6122	17	43.6122	16	43.6122	57	43.6122	56	43.6122	52	43.6122	44	43.6122	37	43.6122	31	43.6122	43	43.6122	56	43.6122	61	43.6122	60	43.6122	41
46.6321	15	43.6321	48	43.6321	39	43.6321	36	43.6321	30	43.6321	45	43.6321	42	43.6321	56	43.6321	69	43.6321	43	43.6321	10	43.6321	18	43.6321	14	43.6321	6	43.6321	43	43.6321	68	43.6321	70	43.6321	40	43.6321	41	43.6321	44	43.6321	52	43.6321	44	43.6321	65	43.6321	51	43.6321	55
46.6519	18	43.6519	41	43.6519	41	43.6519	46	43.6519	34	43.6519	49	43.6519	27	43.6519	51	43.6519	68	43.6519	26	43.6519	21	43.6519	18	43.6519	22	43.6519	10	43.6519	43	43.6519	63	43.6519	68	43.6519	42	43.6519	45	43.6519	38	43.6519	45	43.6519	51	43.6519	58	43.6519	56	43.6519	54
46.6718	19	43.6718	39	43.6718	37	43.6718	45	43.6718	27	43.6718	37	43.6718	37	43.6718	48	43.6718	67	43.6718	42	43.6718	19	43.6718	26	43.6718	22	43.6718	24	43.6718	50	43.6718	56	43.6718	52	43.6718	38	43.6718	36	43.6718	48	43.6718	46	43.6718	34	43.6718	58	43.6718	58	43.6718	39
46.6917	9	43.6917	41	43.6917	30	43.6917	37	43.6917	42	43.6917	39	43.6917	39	43.6917	51	43.6917	49	43.6917	25	43.6917	23	43.6917	20	43.6917	18	43.6917	13	43.6917	57	43.6917	64	43.6917	41	43.6917	26	43.6917	33	43.6917	36	43.6917	39	43.6917	52	43.6917	62	43.6917	50	43.6917	36
46.7116	7	43.7116	50	43.7116	36	43.7116	35	43.7116	32	43.7116	33	43.7116	38	43.7116	55	43.7116	53	43.7116	41	43.7116	18	43.7116	16	43.7116	13	43.7116	22	43.7116	47	43.7116	61	43.7116	45	43.7116	44	43.7116	39	43.7116	41	43.7116	41	43.7116	28	43.7116	57	43.7116	51	43.7116	27
46.7314	9	43.7314	46	43.7314	30	43.7314	39	43.7314	35	43.7314	46	43.7314	46	43.7314	49	43.7314	51	43.7314	35	43.7314	10	43.7314	18	43.7314	20	43.7314	20	43.7314	51	43.7314	59	43.7314	56	43.7314	37	43.7314	40	43.7314	41	43.7314	49	43.7314	48	43.7314	49	43.7314	56	43.7314	54
46.7513	16	43.7513	40	43.7513	35	43.7513	41	43.7513	42	43.7513	48	43.7513	34	43.7513	68	43.7513	58	43.7513	34	43.7513	16	43.7513	11	43.7513	15	43.7513	17	43.7513	62	43.7513	58	43.7513	60	43.7513	28	43.7513	36	43.7513	45	43.7513	51	43.7513	48	43.7513	59	43.7513	53	43.7513	54
46.7712	13	43.7712	45	43.7712	43	43.7712	42	43.7712	37	43.7712	39	43.7712	45	43.7712	49	43.7712	68	43.7712	44	43.7712	14	43.7712	28	43.7712	17	43.7712	17	43.7712	43	43.7712	58	43.7712	47	43.7712	32	43.7712	34	43.7712	43	43.7712	38	43.7712	44	43.7712	60	43.7712	54	43.7712	46
46.7911	15	43.7911	33	43.7911	40	43.7911	42	43.7911	34	43.7911	45	43.7911	42	43.7911	51	43.7911	53	43.7911	30	43.7911	23	43.7911	22	43.7911	23	43.7911	15	43.7911	53	43.7911	57	43.7911	53	43.7911	36	43.7911	35	43.7911	46	43.7911	48	43.7911	46	43.7911	59	43.7911	50	43.7911	42
46.8109	18	43.8109	42	43.8109	43	43.8109	53	43.8109	39	43.8109	47	43.8109	43	43.8109	65	43.8109	62	43.8109	35	43.8109	21	43.8109	21	43.8109	13	43.8109	17	43.8109	65	43.8109	61	43.8109	50	43.8109	37	43.8109	43	43.8109	39	43.8109	47	43.8109	43	43.8109	68	43.8109	50	43.8109	35
46.8308	16	43.8308	37	43.8308	37	43.8308	45	43.8308	37	43.8308	36	43.8308	43	43.8308	50	43.8308	74	43.8308	36	43.8308	36	43.8308	32	43.8308	26	43.8308	21	43.8308	57	43.8308	60	43.8308	42	43.8308	38	43.8308	40	43.8308	38	43.8308	57	43.8308	41	43.8308	59	43.8308	42	43.8308	34
46.8507	14	43.8507	54	43.8507	44	43.8507	46	43.8507	41	43.8507	43	43.8507	42	43.8507	62	43.8507	68	43.8507	38	43.8507	30	43.8507	33	43.8507	29	43.8507	23	43.8507	67	43.8507	57	43.8507	58	43.8507	38	43.8507	35	43.8507	45	43.8507	48	43.8507	49	43.8507	54	43.8507	47	43.8507	51
46.8706	18	43.8706	50	43.8706	41	43.8706	46	43.8706	33	43.8706	45	43.8706	50	43.8706	56	43.8706	61	43.8706	24	43.8706	36	43.8706	37	43.8706	26	43.8706	28	43.8706	50	43.8706	33	43.8706	51	43.8706	42	43.8706	36	43.8706	62	43.8706	42	43.8706	45	43.8706	58	43.8706	53	43.8706	47
46.8904	15	43.8904	43	43.8904	57	43.8904	38	43.8904	25	43.8904	57	43.8904	43	43.8904	69	43.8904	78	43.8904	45	43.8904	23	43.8904	35	43.8904	37	43.8904	31	43.8904	52	43.8904	50	43.8904	52	43.8904	45	43.8904	39	43.8904	66	43.8904	47	43.8904	50	43.8904	67	43.8904	59	43.8904	38
46.9103	13	43.9103	50	43.9103	47	43.9103	54	43.9103	30	43.9103	52	43.9103	48	43.9103	70	43.9103	69	43.9103	34	43.9103	32	43.9103	45	43.9103	29	43.9103	27	43.9103	71	43.9103	48	43.9103	42	43.9103	41	43.9103	43	43.9103	52	43.9103	37	43.9103	50	43.9103	56	43.9103	47	43.9103	43
46.9302	8	43.9302	47	43.9302	60	43.9302	51	43.9302	39	43.9302	45	43.9302	57	43.9302	51	43.9302	62	43.9302	47	43.9302	37	43.9302	50	43.9302	39	43.9302	36	43.9302	55	43.9302	45	43.9302	33	43.9302	56	43.9302	39	43.9302	43	43.9302	43	43.9302	52	43.9302	55	43.9302	40	43.9302	29
46.9501	9	43.9501	45	43.9501	66	43.9501	40	43.9501	31	43.9501	67	43.9501	64	43.9501	81	43.9501	71	43.9501	44	43.9501	60	43.9501	61	43.9501	46	43.9501	51	43.9501	52	43.9501	55	43.9501	37	43.9501	45	43.9501	47	43.9501	54	43.9501	55	43.9501	62	43.9501	56	43.9501	50	43.9501	39
46.9699	12	43.9699	45	43.9699	72	43.9699	45	43.9699	35	43.9699	99	43.9699	65	43.9699	73	43.9699	58	43.9699	54	43.9699	44	43.9699	69	43.9699	50	43.9699	57	43.9699	72	43.9699	49	43.9699	44	43.9699	45	43.9699	54	43.9699	56	43.9699	35	43.9699	82	43.9699	51	43.9699	44	43.9699	44
46.9898	21	43.9898	70	43.9898	86	43.9898	36	43.9898	35	43.9898	89	43.9898	77	43.9898	107	43.9898	66	43.9898	63	43.9898	49	43.9898	62	43.9898	45	43.9898	53	43.9898	74	43.9898	44	43.9898	48	43.9898	55	43.9898	74	43.9898	83	43.9898	59	43.9898	80	43.9898	60	43.9898	45	43.9898	45
47.0097	13	44.0097	67	44.0097	90	44.0097	55	44.0097	43	44.0097	93	44.0097	80	44.0097	106	44.0097	70	44.0097	50	44.0097	39	44.0097	39	44.0097	48	44.0097	40	44.0097	62	44.0097	51	44.0097	47	44.0097	71	44.0097	68	44.0097	90	44.0097	86	44.0097	80	44.0097	51	44.0097	55	44.0097	38
47.0296	20	44.0296	69	44.0296	105	44.0296	50	44.0296	40	44.0296	110	44.0296	121	44.0296	120	44.0296	55	44.0296	60	44.0296	44	44.0296	50	44.0296	33	44.0296	41	44.0296	62	44.0296	47	44.0296	41	44.0296	92	44.0296	84	44.0296	84	44.0296	89	44.0296	88	44.0296	45	44.0296	52	44.0296	39
47.0494	14	44.0494	79	44.0494	121	44.0494	77	44.0494	30	44.0494	107	44.0494	122	44.0494	144	44.0494	68	44.0494	98	44.0494	39	44.0494	43	44.0494	39	44.0494	41	44.0494	76	44.0494	48	44.0494	43	44.0494	77	44.0494	106	44.0494	113	44.0494	84	44.0494	115	44.0494	51	44.0494	45	44.0494	51
47.0693	16	44.0693	104	44.0693	152	44.0693	90	44.0693	36	44.0693	153	44.0693	128	44.0693	149	44.0693	66	44.0693	64	44.0693	42	44.0693	46	44.0693	36	44.0693	31	44.0693	78	44.0693	53	44.0693	50	44.0693	111	44.0693	118	44.0693	122	44.0693	124	44.0693	120	44.0693	52	44.0693	43	44.0693	41
47.0892	30	44.0892	139	44.0892	178	44.0892	93	44.0892	37	44.0892	159	44.0892	146	44.0892	176	44.0892	66	44.0892	107	44.0892	35	44.0892	33	44.0892	41	44.0892	37	44.0892	90	44.0892	40	44.0892	48	44.0892	132	44.0892	144	44.0892	141	44.0892	127	44.0892	120	44.0892	48	44.0892	62	44.0892	46
47.1091	11	44.1091	127	44.1091	120	44.1091	127	44.1091	56	44.1091	138	44.1091	131	44.1091	160	44.1091	82	44.1091	139	44.1091	33	44.1091	34	44.1091	41	44.1091	39	44.1091	88	44.1091	45	44.1091	46	44.1091	150	44.1091	149	44.1091	163	44.1091	134	44.1091	111	44.1091	49	44.1091	40	44.1091	51
47.1289	10	44.1289	140	44.1289	118	44.1289	124	44.1289	61	44.1289	133	44.1289	132	44.1289	157	44.1289	102	44.1289	168	44.1289	25	44.1289	31	44.1289	22	44.1289	31	44.1289	83	44.1289	58	44.1289	49	44.1289	138	44.1289	143	44.1289	146	44.1289	160	44.1289	104	44.1289	50	44.1289	60	44.1289	38
47.1488	9	44.1488	131	44.1488	119	44.1488	164	44.1488	54	44.1488	100	44.1488	130	44.1488	119	44.1488	111	44.1488	155	44.1488	21	44.1488	28	44.1488	27	44.1488	28	44.1488	93	44.1488	42	44.1488	29	44.1488	130	44.1488	121	44.1488	132	44.1488	139	44.1488	100	44.1488	58	44.1488	46	44.1488	43
47.1687	15	44.1687	115	44.1687	103	44.1687	147	44.1687	66	44.1687	102	44.1687	99	44.1687	111	44.1687	126	44.1687	164	44.1687	17	44.1687	24	44.1687	29	44.1687	23	44.1687	58	44.1687	57	44.1687	48	44.1687	130	44.1687	108	44.1687	138	44.1687	144	44.1687	104	44.1687	45	44.1687	53	44.1687	44
47.1886	13	44.1886	96	44.1886	96	44.1886	150	44.1886	97	44.1886	112	44.1886	124	44.1886	115	44.1886	144	44.1886	125	44.1886	14	44.1886	20	44.1886	21	44.1886	6	44.1886	57	44.1886	54	44.1886	39	44.1886	130	44.1886	124	44.1886	103	44.1886	117	44.1886	87	44.1886	50	44.1886	46	44.1886	36
47.2084	17	44.2084	95	44.2084	93	44.2084	150	44.2084	109	44.2084	86	44.2084	113	44.2084	101	44.2084	157	44.2084	93	44.2084	14	44.2084	18	44.2084	13	44.2084	19	44.2084	78	44.2084	45	44.2084	41	44.2084	94	44.2084	97	44.2084	125	44.2084	121	44.2084	88	44.2084	40	44.2084	58	44.2084	50
47.2283	13	44.2283	89	44.2283	101	44.2283	116	44.2283	122	44.2283	98	44.2283	92	44.2283	100	44.2283	155	44.2283	109	44.2283	14	44.2283	15	44.2283	13	44.2283	17	44.2283	65	44.2283	50	44.2283	37	44.2283	100	44.2283	93	44.2283	97	44.2283	110	44.2283	85	44.2283	44	44.2283	58	44.2283	37
47.2482	16	44.2482	79	44.2482	72	44.2482	114	44.2482	129	44.2482	81	44.2482	93	44.2482	96	44.2482	151	44.2482	99	44.2482	12	44.2482	15	44.2482	17	44.2482	12	44.2482	53	44.2482	40	44.2482	51	44.2482	99	44.2482	82	44.2482	101	44.2482	113	44.2482	82	44.2482	50	44.2482	39	44.2482	45
47.2681	13	44.2681	87	44.2681	63	44.2681	99	44.2681	157	44.2681	61	44.2681	59	44.2681	83	44.2681	157	44.2681	98	44.2681	14	44.2681	16	44.2681	16	44.2681	15	44.2681	62	44.2681	39	44.2681	51	44.2681	84	44.2681	55	44.2681	80	44.2681	82	44.2681	52	44.2681	61	44.2681	60	44.2681	34
47.288	18	44.288	64	44.288	55	44.288	99	44.288	127	44.288	63	44.288	58	44.288	63	44.288	122	44.288	77	44.288	18	44.288	24	44.288	16	44.288	20	44.288	49	44.288	32	44.288	41	44.288	59	44.288	51	44.288	69	44.288	70	44.288	50	44.288	53	44.288	39	44.288	40
47.3078	16	44.3078	64	44.3078	49	44.3078	103	44.3078	141	44.3078	51	44.3078	45	44.3078	61	44.3078	139	44.3078	78	44.3078	16	44.3078	25	44.3078	12	44.3078	20	44.3078	46	44.3078	44	44.3078	49	44.3078	59	44.3078	51	44.3078	66	44.3078	63	44.3078	60	44.3078	45	44.3078	47	44.3078	59
47.3277	12	44.3277	47	44.3277	57	44.3277	91	44.3277	132	44.3277	41	44.3277	54	44.3277	54	44.3277	118	44.3277	57	44.3277	9	44.3277	20	44.3277	16	44.3277	12	44.3277	46	44.3277	46	44.3277	44	44.3277	43	44.3277	55	44.3277	53	44.3277	70	44.3277	46	44.3277	36	44.3277	45	44.3277	43
47.3476	11	44.3476	59	44.3476	30	44.3476	60	44.3476	92	44.3476	47	44.3476	48	44.3476	62	44.3476	108	44.3476	47	44.3476	13	44.3476	23	44.3476	16	44.3476	19	44.3476	41	44.3476	44	44.3476	42	44.3476	60	44.3476	55	44.3476	57	44.3476	44	44.3476	48	44.3476	42	44.3476	39	44.3476	40
47.3675	15	44.3675	37	44.3675	46	44.3675	63	44.3675	111	44.3675	36	44.3675	39	44.3675	56	44.3675	108	44.3675	44	44.3675	7	44.3675	10	44.3675	17	44.3675	13	44.3675	44	44.3675	27	44.3675	51	44.3675	38	44.3675	46	44.3675	46	44.3675	40	44.3675	38	44.3675	45	44.3675	34	44.3675	36
47.3873	18	44.3873	45	44.3873	52	44.3873	48	44.3873	91	44.3873	32	44.3873	54	44.3873	57	44.3873	85	44.3873	43	44.3873	13	44.3873	12	44.3873	13	44.3873	19	44.3873	38	44.3873	49	44.3873	40	44.3873	42	44.3873	48	44.3873	31	44.3873	53	44.3873	36	44.3873	49	44.3873	43	44.3873	38
47.4072	9	44.4072	42	44.4072	46	44.4072	46	44.4072	90	44.4072	33	44.4072	43	44.4072	54	44.4072	93	44.4072	39	44.4072	20	44.4072	29	44.4072	18	44.4072	16	44.4072	42	44.4072	43	44.4072	45	44.4072	41	44.4072	40	44.4072	33	44.4072	54	44.4072	36	44.4072	46	44.4072	46	44.4072	45
47.4271	14	44.4271	48	44.4271	37	44.4271	55	44.4271	95	44.4271	38	44.4271	48	44.4271	46	44.4271	86	44.4271	49	44.4271	13	44.4271	20	44.4271	18	44.4271	11	44.4271	47	44.4271	41	44.4271	36	44.4271	35	44.4271	43	44.4271	46	44.4271	45	44.4271	25	44.4271	48	44.4271	48	44.4271	40
47.447	13	44.447	41	44.447	35	44.447	47	44.447	82	44.447	32	44.447	46	44.447	44	44.447	73	44.447	35	44.447	7	44.447	11	44.447	10	44.447	14	44.447	52	44.447	34	44.447	40	44.447	38	44.447	32	44.447	42	44.447	37	44.447	30	44.447	40	44.447	37	44.447	43
47.4668	16	44.4668	41	44.4668	46	44.4668	39	44.4668	65	44.4668	37	44.4668	37	44.4668	65	44.4668	55	44.4668	42	44.4668	14	44.4668	20	44.4668	12	44.4668	9	44.4668	38	44.4668	47	44.4668	37	44.4668	36	44.4668	36	44.4668	47	44.4668	41	44.4668	37	44.4668	42	44.4668	55	44.4668	41
47.4867	11	44.4867	35	44.4867	37	44.4867	45	44.4867	40	44.4867	41	44.4867	45	44.4867	51	44.4867	63	44.4867	43	44.4867	16	44.4867	25	44.4867	18	44.4867	18	44.4867	26	44.4867	38	44.4867	33	44.4867	34	44.4867	32	44.4867	46	44.4867	41	44.4867	37	44.4867	39	44.4867	44	44.4867	40
47.5066	7	44.5066	41	44.5066	46	44.5066	39	44.5066	44	44.5066	33	44.5066	40	44.5066	52	44.5066	71	44.5066	34	44.5066	13	44.5066	13	44.5066	19	44.5066	9	44.5066	42	44.5066	42	44.5066	42	44.5066	38	44.5066	35	44.5066	45	44.5066	41	44.5066	35	44.5066	44	44.5066	51	44.5066	46
47.5265	12	44.5265	41	44.5265	40	44.5265	35	44.5265	30	44.5265	36	44.5265	30	44.5265	59	44.5265	62	44.5265	35	44.5265	12	44.5265	13	44.5265	8	44.5265	15	44.5265	44	44.5265	37	44.5265	42	44.5265	38	44.5265	40	44.5265	40	44.5265	37	44.5265	40	44.5265	46	44.5265	54	44.5265	48
47.5463	29	44.5463	36	44.5463	50	44.5463	41	44.5463	42	44.5463	38	44.5463	34	44.5463	50	44.5463	55	44.5463	29	44.5463	19	44.5463	15	44.5463	16	44.5463	15	44.5463	36	44.5463	28	44.5463	31	44.5463	32	44.5463	32	44.5463	40	44.5463	27	44.5463	40	44.5463	31	44.5463	43	44.5463	26
47.5662	18	44.5662	40	44.5662	47	44.5662	40	44.5662	36	44.5662	36	44.5662	34	44.5662	42	44.5662	68	44.5662	38	44.5662	6	44.5662	10	44.5662	13	44.5662	16	44.5662	29	44.5662	40	44.5662	29	44.5662	39	44.5662	31	44.5662	43	44.5662	36	44.5662	48	44.5662	26	44.5662	55	44.5662	30
47.5861	12	44.5861	42	44.5861	39	44.5861	40	44.5861	37	44.5861	37	44.5861	36	44.5861	43	44.5861	49	44.5861	34	44.5861	14	44.5861	14	44.5861	15	44.5861	13	44.5861	46	44.5861	41	44.5861	41	44.5861	27	44.5861	34	44.5861	52	44.5861	42	44.5861	30	44.5861	39	44.5861	47	44.5861	45
47.606	16	44.606	42	44.606	25	44.606	39	44.606	37	44.606	40	44.606	42	44.606	52	44.606	61	44.606	34	44.606	18	44.606	17	44.606	10	44.606	16	44.606	40	44.606	34	44.606	37	44.606	37	44.606	34	44.606	27	44.606	42	44.606	29	44.606	30	44.606	53	44.606	44
47.6258	17	44.6258	40	44.6258	36	44.6258	47	44.6258	37	44.6258	36	44.6258	40	44.6258	35	44.6258	58	44.6258	32	44.6258	9	44.6258	16	44.6258	13	44.6258	13	44.6258	45	44.6258	41	44.6258	29	44.6258	38	44.6258	29	44.6258	45	44.6258	35	44.6258	34	44.6258	50	44.6258	53	44.6258	34
47.6457	17	44.6457	40	44.6457	21	44.6457	33	44.6457	36	44.6457	43	44.6457	45	44.6457	45	44.6457	52	44.6457	29	44.6457	24	44.6457	18	44.6457	13	44.6457	12	44.6457	34	44.6457	34	44.6457	34	44.6457	38	44.6457	35	44.6457	43	44.6457	40	44.6457	32	44.6457	42	44.6457	43	44.6457	40
47.6656	15	44.6656	43	44.6656	29	44.6656	29	44.6656	30	44.6656	38	44.6656	40	44.6656	52	44.6656	56	44.6656	37	44.6656	10	44.6656	15	44.6656	16	44.6656	26	44.6656	50	44.6656	35	44.6656	33	44.6656	25	44.6656	38	44.6656	41	44.6656	38	44.6656	50	44.6656	36	44.6656	46	44.6656	43
47.6855	13	44.6855	37	44.6855	33	44.6855	39	44.6855	39	44.6855	33	44.6855	44	44.6855	56	44.6855	63	44.6855	35	44.6855	11	44.6855	15	44.6855	16	44.6855	16	44.6855	43	44.6855	38	44.6855	46	44.6855	47	44.6855	47	44.6855	48	44.6855	41	44.6855	28	44.6855	23	44.6855	64	44.6855	32
47.7053	15	44.7053	27	44.7053	27	44.7053	58	44.7053	44	44.7053	40	44.7053	50	44.7053	53	44.7053	60	44.7053	31	44.7053	14	44.7053	17	44.7053	20	44.7053	10	44.7053	47	44.7053	34	44.7053	35	44.7053	37	44.7053	46	44.7053	37	44.7053	37	44.7053	35	44.7053	41	44.7053	49	44.7053	43
47.7252	23	44.7252	32	44.7252	35	44.7252	34	44.7252	28	44.7252	46	44.7252	41	44.7252	41	44.7252	66	44.7252	50	44.7252	8	44.7252	23	44.7252	17	44.7252	4	44.7252	40	44.7252	33	44.7252	33	44.7252	25	44.7252	35	44.7252	30	44.7252	34	44.7252	32	44.7252	33	44.7252	51	44.7252	32
47.7451	18	44.7451	34	44.7451	37	44.7451	35	44.7451	37	44.7451	42	44.7451	32	44.7451	42	44.7451	66	44.7451	32	44.7451	17	44.7451	13	44.7451	11	44.7451	7	44.7451	47	44.7451	35	44.7451	47	44.7451	40	44.7451	31	44.7451	29	44.7451	46	44.7451	25	44.7451	24	44.7451	50	44.7451	42
47.765	19	44.765	35	44.765	41	44.765	36	44.765	38	44.765	39	44.765	39	44.765	41	44.765	64	44.765	32	44.765	17	44.765	17	44.765	19	44.765	12	44.765	39	44.765	33	44.765	51	44.765	34	44.765	33	44.765	27	44.765	47	44.765	38	44.765	27	44.765	41	44.765	41
47.7848	21	44.7848	43	44.7848	35	44.7848	37	44.7848	30	44.7848	44	44.7848	44	44.7848	53	44.7848	60	44.7848	31	44.7848	16	44.7848	16	44.7848	18	44.7848	14	44.7848	28	44.7848	44	44.7848	40	44.7848	35	44.7848	32	44.7848	33	44.7848	47	44.7848	41	44.7848	30	44.7848	32	44.7848	38
47.8047	11	44.8047	42	44.8047	32	44.8047	38	44.8047	38	44.8047	29	44.8047	29	44.8047	46	44.8047	78	44.8047	33	44.8047	11	44.8047	17	44.8047	11	44.8047	11	44.8047	38	44.8047	37	44.8047	33	44.8047	33	44.8047	35	44.8047	39	44.8047	47	44.8047	35	44.8047	40	44.8047	50	44.8047	43
47.8246	12	44.8246	35	44.8246	26	44.8246	36	44.8246	45	44.8246	29	44.8246	35	44.8246	40	44.8246	71	44.8246	50	44.8246	13	44.8246	20	44.8246	14	44.8246	7	44.8246	32	44.8246	36	44.8246	35	44.8246	27	44.8246	28	44.8246	40	44.8246	34	44.8246	32	44.8246	48	44.8246	43	44.8246	37
47.8445	16	44.8445	39	44.8445	45	44.8445	30	44.8445	25	44.8445	36	44.8445	33	44.8445	48	44.8445	45	44.8445	39	44.8445	13	44.8445	21	44.8445	14	44.8445	10	44.8445	37	44.8445	41	44.8445	47	44.8445	29	44.8445	42	44.8445	39	44.8445	30	44.8445	38	44.8445	31	44.8445	41	44.8445	43
47.8643	8	44.8643	40	44.8643	41	44.8643	45	44.8643	39	44.8643	30	44.8643	35	44.8643	44	44.8643	60	44.8643	40	44.8643	20	44.8643	18	44.8643	11	44.8643	7	44.8643	31	44.8643	45	44.8643	49	44.8643	13	44.8643	30	44.8643	45	44.8643	36	44.8643	35	44.8643	37	44.8643	53	44.8643	35
47.8842	14	44.8842	47	44.8842	25	44.8842	34	44.8842	37	44.8842	24	44.8842	37	44.8842	50	44.8842	57	44.8842	34	44.8842	15	44.8842	19	44.8842	22	44.8842	11	44.8842	29	44.8842	45	44.8842	52	44.8842	27	44.8842	29	44.8842	35	44.8842	27	44.8842	44	44.8842	42	44.8842	50	44.8842	34
47.9041	10	44.9041	27	44.9041	27	44.9041	35	44.9041	26	44.9041	39	44.9041	28	44.9041	55	44.9041	63	44.9041	43	44.9041	9	44.9041	4	44.9041	16	44.9041	12	44.9041	42	44.9041	47	44.9041	38	44.9041	34	44.9041	29	44.9041	29	44.9041	39	44.9041	43	44.9041	49	44.9041	54	44.9041	29
47.924	13	44.924	36	44.924	39	44.924	39	44.924	36	44.924	41	44.924	28	44.924	49	44.924	63	44.924	36	44.924	13	44.924	17	44.924	9	44.924	15	44.924	34	44.924	44	44.924	41	44.924	29	44.924	37	44.924	30	44.924	47	44.924	35	44.924	38	44.924	39	44.924	34
47.9438	15	44.9438	31	44.9438	35	44.9438	31	44.9438	36	44.9438	41	44.9438	45	44.9438	55	44.9438	62	44.9438	41	44.9438	14	44.9438	20	44.9438	16	44.9438	10	44.9438	32	44.9438	43	44.9438	29	44.9438	33	44.9438	35	44.9438	30	44.9438	44	44.9438	49	44.9438	37	44.9438	46	44.9438	32
47.9637	23	44.9637	37	44.9637	27	44.9637	30	44.9637	29	44.9637	32	44.9637	31	44.9637	49	44.9637	58	44.9637	28	44.9637	10	44.9637	21	44.9637	13	44.9637	14	44.9637	32	44.9637	47	44.9637	33	44.9637	30	44.9637	31	44.9637	29	44.9637	46	44.9637	48	44.9637	34	44.9637	41	44.9637	35
47.9836	15	44.9836	35	44.9836	44	44.9836	32	44.9836	37	44.9836	26	44.9836	35	44.9836	52	44.9836	63	44.9836	35	44.9836	14	44.9836	18	44.9836	14	44.9836	11	44.9836	36	44.9836	33	44.9836	40	44.9836	36	44.9836	27	44.9836	33	44.9836	30	44.9836	42	44.9836	34	44.9836	47	44.9836	35
48.0035	12	45.0035	33	45.0035	30	45.0035	34	45.0035	36	45.0035	36	45.0035	27	45.0035	56	45.0035	61	45.0035	43	45.0035	17	45.0035	23	45.0035	8	45.0035	14	45.0035	40	45.0035	46	45.0035	31	45.0035	31	45.0035	31	45.0035	43	45.0035	29	45.0035	25	45.0035	42	45.0035	58	45.0035	37
48.0233	13	45.0233	40	45.0233	32	45.0233	36	45.0233	34	45.0233	33	45.0233	37	45.0233	60	45.0233	60	45.0233	31	45.0233	20	45.0233	16	45.0233	18	45.0233	14	45.0233	39	45.0233	36	45.0233	37	45.0233	26	45.0233	29	45.0233	29	45.0233	36	45.0233	34	45.0233	54	45.0233	51	45.0233	30
48.0432	16	45.0432	42	45.0432	33	45.0432	39	45.0432	25	45.0432	29	45.0432	46	45.0432	48	45.0432	60	45.0432	32	45.0432	10	45.0432	18	45.0432	12	45.0432	8	45.0432	35	45.0432	33	45.0432	43	45.0432	30	45.0432	28	45.0432	40	45.0432	32	45.0432	41	45.0432	44	45.0432	48	45.0432	37
48.0631	13	45.0631	30	45.0631	36	45.0631	36	45.0631	40	45.0631	45	45.0631	37	45.0631	41	45.0631	57	45.0631	31	45.0631	9	45.0631	12	45.0631	13	45.0631	10	45.0631	32	45.0631	40	45.0631	35	45.0631	33	45.0631	28	45.0631	39	45.0631	44	45.0631	28	45.0631	41	45.0631	45	45.0631	33
48.083	12	45.083	31	45.083	30	45.083	32	45.083	22	45.083	33	45.083	30	45.083	58	45.083	41	45.083	34	45.083	7	45.083	12	45.083	17	45.083	9	45.083	31	45.083	48	45.083	27	45.083	36	45.083	38	45.083	39	45.083	46	45.083	38	45.083	38	45.083	45	45.083	54
48.1028	18	45.1028	33	45.1028	32	45.1028	35	45.1028	27	45.1028	31	45.1028	32	45.1028	47	45.1028	49	45.1028	32	45.1028	11	45.1028	20	45.1028	11	45.1028	13	45.1028	27	45.1028	46	45.1028	31	45.1028	40	45.1028	27	45.1028	37	45.1028	34	45.1028	37	45.1028	34	45.1028	51	45.1028	39
48.1227	15	45.1227	37	45.1227	27	45.1227	38	45.1227	33	45.1227	42	45.1227	36	45.1227	50	45.1227	50	45.1227	31	45.1227	12	45.1227	12	45.1227	25	45.1227	12	45.1227	43	45.1227	34	45.1227	38	45.1227	33	45.1227	36	45.1227	32	45.1227	29	45.1227	46	45.1227	37	45.1227	44	45.1227	29
48.1426	7	45.1426	42	45.1426	24	45.1426	36	45.1426	28	45.1426	34	45.1426	38	45.1426	48	45.1426	56	45.1426	18	45.1426	15	45.1426	14	45.1426	13	45.1426	20	45.1426	38	45.1426	40	45.1426	35	45.1426	41	45.1426	29	45.1426	47	45.1426	35	45.1426	46	45.1426	40	45.1426	39	45.1426	39
48.1625	15	45.1625	31	45.1625	36	45.1625	38	45.1625	31	45.1625	42	45.1625	27	45.1625	50	45.1625	52	45.1625	36	45.1625	14	45.1625	9	45.1625	13	45.1625	8	45.1625	35	45.1625	27	45.1625	51	45.1625	45	45.1625	28	45.1625	45	45.1625	37	45.1625	42	45.1625	42	45.1625	46	45.1625	56
48.1823	15	45.1823	30	45.1823	31	45.1823	40	45.1823	24	45.1823	33	45.1823	41	45.1823	57	45.1823	58	45.1823	28	45.1823	24	45.1823	12	45.1823	19	45.1823	9	45.1823	41	45.1823	36	45.1823	38	45.1823	31	45.1823	29	45.1823	32	45.1823	37	45.1823	43	45.1823	42	45.1823	48	45.1823	46
48.2022	12	45.2022	40	45.2022	37	45.2022	31	45.2022	30	45.2022	29	45.2022	38	45.2022	44	45.2022	56	45.2022	31	45.2022	17	45.2022	15	45.2022	11	45.2022	7	45.2022	27	45.2022	34	45.2022	52	45.2022	33	45.2022	39	45.2022	45	45.2022	38	45.2022	38	45.2022	47	45.2022	36	45.2022	29
48.2221	17	45.2221	30	45.2221	34	45.2221	33	45.2221	37	45.2221	32	45.2221	32	45.2221	52	45.2221	53	45.2221	34	45.2221	12	45.2221	15	45.2221	16	45.2221	11	45.2221	35	45.2221	35	45.2221	35	45.2221	34	45.2221	28	45.2221	31	45.2221	28	45.2221	33	45.2221	36	45.2221	41	45.2221	36
48.242	9	45.242	27	45.242	32	45.242	33	45.242	28	45.242	32	45.242	25	45.242	58	45.242	59	45.242	21	45.242	14	45.242	22	45.242	13	45.242	9	45.242	48	45.242	47	45.242	34	45.242	39	45.242	24	45.242	34	45.242	34	45.242	30	45.242	39	45.242	46	45.242	45
48.2618	7	45.2618	30	45.2618	30	45.2618	30	45.2618	25	45.2618	40	45.2618	24	45.2618	49	45.2618	50	45.2618	24	45.2618	8	45.2618	13	45.2618	10	45.2618	14	45.2618	27	45.2618	34	45.2618	29	45.2618	31	45.2618	28	45.2618	40	45.2618	39	45.2618	33	45.2618	44	45.2618	51	45.2618	30
48.2817	12	45.2817	37	45.2817	31	45.2817	40	45.2817	40	45.2817	25	45.2817	26	45.2817	53	45.2817	49	45.2817	34	45.2817	10	45.2817	16	45.2817	15	45.2817	14	45.2817	37	45.2817	46	45.2817	40	45.2817	32	45.2817	33	45.2817	35	45.2817	47	45.2817	32	45.2817	46	45.2817	52	45.2817	43
48.3016	15	45.3016	34	45.3016	35	45.3016	39	45.3016	31	45.3016	43	45.3016	38	45.3016	52	45.3016	46	45.3016	39	45.3016	7	45.3016	18	45.3016	14	45.3016	9	45.3016	39	45.3016	44	45.3016	35	45.3016	26	45.3016	32	45.3016	41	45.3016	30	45.3016	36	45.3016	40	45.3016	49	45.3016	33
48.3215	19	45.3215	30	45.3215	33	45.3215	33	45.3215	40	45.3215	25	45.3215	29	45.3215	54	45.3215	53	45.3215	39	45.3215	15	45.3215	9	45.3215	12	45.3215	19	45.3215	39	45.3215	28	45.3215	39	45.3215	31	45.3215	25	45.3215	41	45.3215	30	45.3215	27	45.3215	36	45.3215	49	45.3215	47
48.3414	15	45.3414	42	45.3414	27	45.3414	34	45.3414	30	45.3414	33	45.3414	40	45.3414	43	45.3414	68	45.3414	26	45.3414	10	45.3414	19	45.3414	14	45.3414	13	45.3414	27	45.3414	38	45.3414	42	45.3414	35	45.3414	30	45.3414	38	45.3414	42	45.3414	29	45.3414	27	45.3414	40	45.3414	42
48.3612	18	45.3612	32	45.3612	38	45.3612	42	45.3612	28	45.3612	29	45.3612	31	45.3612	43	45.3612	60	45.3612	28	45.3612	14	45.3612	13	45.3612	14	45.3612	10	45.3612	39	45.3612	33	45.3612	38	45.3612	34	45.3612	39	45.3612	41	45.3612	27	45.3612	37	45.3612	37	45.3612	38	45.3612	49
48.3811	13	45.3811	39	45.3811	39	45.3811	45	45.3811	38	45.3811	34	45.3811	35	45.3811	40	45.3811	64	45.3811	38	45.3811	11	45.3811	14	45.3811	14	45.3811	13	45.3811	40	45.3811	34	45.3811	40	45.3811	38	45.3811	32	45.3811	41	45.3811	34	45.3811	37	45.3811	33	45.3811	46	45.3811	39
48.401	22	45.401	32	45.401	31	45.401	37	45.401	28	45.401	32	45.401	39	45.401	36	45.401	57	45.401	28	45.401	16	45.401	20	45.401	9	45.401	12	45.401	35	45.401	33	45.401	26	45.401	32	45.401	38	45.401	37	45.401	43	45.401	38	45.401	36	45.401	50	45.401	42
48.4209	13	45.4209	48	45.4209	49	45.4209	28	45.4209	28	45.4209	52	45.4209	34	45.4209	56	45.4209	49	45.4209	38	45.4209	12	45.4209	21	45.4209	12	45.4209	8	45.4209	22	45.4209	26	45.4209	49	45.4209	29	45.4209	54	45.4209	45	45.4209	30	45.4209	32	45.4209	45	45.4209	49	45.4209	36
48.4407	11	45.4407	42	45.4407	37	45.4407	30	45.4407	34	45.4407	29	45.4407	37	45.4407	48	45.4407	70	45.4407	25	45.4407	13	45.4407	12	45.4407	13	45.4407	11	45.4407	30	45.4407	43	45.4407	43	45.4407	28	45.4407	29	45.4407	32	45.4407	46	45.4407	42	45.4407	33	45.4407	37	45.4407	49
48.4606	18	45.4606	42	45.4606	26	45.4606	29	45.4606	33	45.4606	37	45.4606	40	45.4606	53	45.4606	46	45.4606	41	45.4606	15	45.4606	8	45.4606	12	45.4606	18	45.4606	31	45.4606	36	45.4606	31	45.4606	31	45.4606	33	45.4606	39	45.4606	38	45.4606	31	45.4606	42	45.4606	52	45.4606	56
48.4805	12	45.4805	33	45.4805	31	45.4805	37	45.4805	39	45.4805	36	45.4805	43	45.4805	39	45.4805	62	45.4805	29	45.4805	11	45.4805	17	45.4805	15	45.4805	14	45.4805	34	45.4805	36	45.4805	38	45.4805	27	45.4805	46	45.4805	41	45.4805	52	45.4805	30	45.4805	37	45.4805	54	45.4805	46
48.5004	12	45.5004	35	45.5004	37	45.5004	44	45.5004	38	45.5004	23	45.5004	30	45.5004	43	45.5004	60	45.5004	36	45.5004	14	45.5004	19	45.5004	7	45.5004	12	45.5004	29	45.5004	28	45.5004	29	45.5004	28	45.5004	38	45.5004	33	45.5004	38	45.5004	29	45.5004	33	45.5004	38	45.5004	41
48.5202	17	45.5202	43	45.5202	35	45.5202	39	45.5202	31	45.5202	30	45.5202	30	45.5202	43	45.5202	59	45.5202	40	45.5202	9	45.5202	16	45.5202	14	45.5202	14	45.5202	33	45.5202	34	45.5202	30	45.5202	35	45.5202	47	45.5202	31	45.5202	33	45.5202	27	45.5202	39	45.5202	36	45.5202	43
48.5401	11	45.5401	27	45.5401	40	45.5401	48	45.5401	34	45.5401	29	45.5401	35	45.5401	40	45.5401	58	45.5401	41	45.5401	19	45.5401	12	45.5401	12	45.5401	12	45.5401	36	45.5401	34	45.5401	35	45.5401	27	45.5401	33	45.5401	37	45.5401	41	45.5401	44	45.5401	45	45.5401	50	45.5401	31
48.56	10	45.56	50	45.56	28	45.56	33	45.56	37	45.56	30	45.56	42	45.56	44	45.56	69	45.56	38	45.56	14	45.56	16	45.56	12	45.56	6	45.56	35	45.56	30	45.56	32	45.56	31	45.56	35	45.56	41	45.56	40	45.56	30	45.56	50	45.56	49	45.56	48
48.5799	12	45.5799	35	45.5799	40	45.5799	27	45.5799	41	45.5799	26	45.5799	31	45.5799	56	45.5799	56	45.5799	29	45.5799	12	45.5799	18	45.5799	14	45.5799	14	45.5799	30	45.5799	38	45.5799	39	45.5799	21	45.5799	25	45.5799	42	45.5799	34	45.5799	42	45.5799	42	45.5799	49	45.5799	27
48.5997	16	45.5997	35	45.5997	30	45.5997	41	45.5997	37	45.5997	37	45.5997	30	45.5997	44	45.5997	56	45.5997	37	45.5997	17	45.5997	20	45.5997	14	45.5997	13	45.5997	31	45.5997	42	45.5997	46	45.5997	29	45.5997	40	45.5997	43	45.5997	39	45.5997	43	45.5997	32	45.5997	39	45.5997	51
48.6196	15	45.6196	36	45.6196	34	45.6196	27	45.6196	37	45.6196	35	45.6196	36	45.6196	41	45.6196	52	45.6196	33	45.6196	15	45.6196	13	45.6196	9	45.6196	10	45.6196	41	45.6196	41	45.6196	50	45.6196	38	45.6196	23	45.6196	36	45.6196	41	45.6196	30	45.6196	27	45.6196	47	45.6196	38
48.6395	15	45.6395	33	45.6395	22	45.6395	35	45.6395	32	45.6395	36	45.6395	40	45.6395	43	45.6395	41	45.6395	25	45.6395	17	45.6395	7	45.6395	18	45.6395	16	45.6395	33	45.6395	35	45.6395	31	45.6395	22	45.6395	29	45.6395	38	45.6395	35	45.6395	36	45.6395	30	45.6395	61	45.6395	56
48.6594	9	45.6594	39	45.6594	31	45.6594	26	45.6594	31	45.6594	32	45.6594	40	45.6594	54	45.6594	53	45.6594	35	45.6594	11	45.6594	16	45.6594	19	45.6594	9	45.6594	33	45.6594	33	45.6594	41	45.6594	30	45.6594	35	45.6594	40	45.6594	42	45.6594	33	45.6594	36	45.6594	35	45.6594	49
48.6792	15	45.6792	32	45.6792	26	45.6792	37	45.6792	32	45.6792	37	45.6792	43	45.6792	48	45.6792	52	45.6792	24	45.6792	11	45.6792	16	45.6792	16	45.6792	9	45.6792	26	45.6792	39	45.6792	36	45.6792	36	45.6792	26	45.6792	32	45.6792	41	45.6792	37	45.6792	32	45.6792	45	45.6792	42
48.6991	12	45.6991	36	45.6991	29	45.6991	37	45.6991	48	45.6991	32	45.6991	34	45.6991	42	45.6991	46	45.6991	30	45.6991	9	45.6991	13	45.6991	6	45.6991	12	45.6991	33	45.6991	46	45.6991	38	45.6991	40	45.6991	29	45.6991	36	45.6991	41	45.6991	39	45.6991	39	45.6991	42	45.6991	41
48.719	16	45.719	40	45.719	43	45.719	34	45.719	36	45.719	36	45.719	39	45.719	44	45.719	51	45.719	44	45.719	9	45.719	16	45.719	9	45.719	9	45.719	36	45.719	38	45.719	39	45.719	30	45.719	35	45.719	31	45.719	50	45.719	28	45.719	32	45.719	48	45.719	38
48.7389	12	45.7389	44	45.7389	32	45.7389	48	45.7389	28	45.7389	24	45.7389	21	45.7389	48	45.7389	61	45.7389	32	45.7389	14	45.7389	20	45.7389	8	45.7389	7	45.7389	34	45.7389	33	45.7389	36	45.7389	36	45.7389	28	45.7389	36	45.7389	37	45.7389	30	45.7389	47	45.7389	40	45.7389	34
48.7587	13	45.7587	39	45.7587	24	45.7587	42	45.7587	28	45.7587	35	45.7587	30	45.7587	56	45.7587	53	45.7587	29	45.7587	18	45.7587	13	45.7587	4	45.7587	12	45.7587	26	45.7587	34	45.7587	41	45.7587	45	45.7587	36	45.7587	44	45.7587	43	45.7587	41	45.7587	24	45.7587	50	45.7587	49
48.7786	20	45.7786	46	45.7786	28	45.7786	38	45.7786	43	45.7786	35	45.7786	32	45.7786	45	45.7786	47	45.7786	33	45.7786	15	45.7786	20	45.7786	7	45.7786	12	45.7786	28	45.7786	35	45.7786	38	45.7786	35	45.7786	34	45.7786	41	45.7786	51	45.7786	38	45.7786	30	45.7786	38	45.7786	47
48.7985	16	45.7985	31	45.7985	34	45.7985	28	45.7985	36	45.7985	32	45.7985	28	45.7985	46	45.7985	58	45.7985	31	45.7985	8	45.7985	22	45.7985	11	45.7985	11	45.7985	35	45.7985	36	45.7985	37	45.7985	27	45.7985	45	45.7985	40	45.7985	34	45.7985	33	45.7985	30	45.7985	51	45.7985	37
48.8184	15	45.8184	43	45.8184	30	45.8184	32	45.8184	42	45.8184	29	45.8184	31	45.8184	55	45.8184	40	45.8184	40	45.8184	12	45.8184	7	45.8184	13	45.8184	12	45.8184	28	45.8184	40	45.8184	21	45.8184	30	45.8184	43	45.8184	37	45.8184	33	45.8184	41	45.8184	36	45.8184	44	45.8184	36
48.8382	16	45.8382	37	45.8382	22	45.8382	26	45.8382	26	45.8382	35	45.8382	26	45.8382	43	45.8382	58	45.8382	34	45.8382	24	45.8382	19	45.8382	16	45.8382	14	45.8382	36	45.8382	23	45.8382	26	45.8382	30	45.8382	27	45.8382	30	45.8382	26	45.8382	31	45.8382	28	45.8382	42	45.8382	42
48.8581	16	45.8581	34	45.8581	30	45.8581	43	45.8581	29	45.8581	29	45.8581	34	45.8581	46	45.8581	56	45.8581	30	45.8581	17	45.8581	15	45.8581	18	45.8581	13	45.8581	24	45.8581	27	45.8581	43	45.8581	32	45.8581	33	45.8581	30	45.8581	47	45.8581	31	45.8581	40	45.8581	45	45.8581	30
48.878	11	45.878	42	45.878	25	45.878	32	45.878	35	45.878	32	45.878	45	45.878	37	45.878	62	45.878	35	45.878	18	45.878	14	45.878	13	45.878	13	45.878	28	45.878	29	45.878	39	45.878	27	45.878	24	45.878	35	45.878	49	45.878	31	45.878	36	45.878	41	45.878	31
48.8979	11	45.8979	36	45.8979	38	45.8979	38	45.8979	33	45.8979	38	45.8979	27	45.8979	50	45.8979	29	45.8979	20	45.8979	13	45.8979	9	45.8979	8	45.8979	13	45.8979	32	45.8979	22	45.8979	37	45.8979	34	45.8979	28	45.8979	38	45.8979	42	45.8979	34	45.8979	42	45.8979	50	45.8979	23
48.9177	11	45.9177	35	45.9177	31	45.9177	28	45.9177	33	45.9177	39	45.9177	35	45.9177	44	45.9177	65	45.9177	28	45.9177	16	45.9177	17	45.9177	12	45.9177	11	45.9177	32	45.9177	35	45.9177	29	45.9177	34	45.9177	37	45.9177	45	45.9177	28	45.9177	27	45.9177	44	45.9177	47	45.9177	44
48.9376	13	45.9376	29	45.9376	24	45.9376	39	45.9376	35	45.9376	40	45.9376	31	45.9376	49	45.9376	55	45.9376	37	45.9376	11	45.9376	16	45.9376	13	45.9376	13	45.9376	38	45.9376	40	45.9376	45	45.9376	46	45.9376	33	45.9376	38	45.9376	31	45.9376	51	45.9376	36	45.9376	36	45.9376	43
48.9575	10	45.9575	33	45.9575	25	45.9575	37	45.9575	20	45.9575	35	45.9575	30	45.9575	48	45.9575	61	45.9575	36	45.9575	12	45.9575	18	45.9575	15	45.9575	10	45.9575	47	45.9575	32	45.9575	37	45.9575	31	45.9575	32	45.9575	42	45.9575	44	45.9575	28	45.9575	46	45.9575	43	45.9575	38
48.9774	13	45.9774	26	45.9774	34	45.9774	26	45.9774	32	45.9774	27	45.9774	33	45.9774	40	45.9774	55	45.9774	41	45.9774	10	45.9774	10	45.9774	12	45.9774	12	45.9774	25	45.9774	41	45.9774	34	45.9774	34	45.9774	37	45.9774	32	45.9774	43	45.9774	43	45.9774	38	45.9774	45	45.9774	32
48.9972	20	45.9972	30	45.9972	25	45.9972	37	45.9972	39	45.9972	30	45.9972	36	45.9972	41	45.9972	55	45.9972	28	45.9972	10	45.9972	18	45.9972	13	45.9972	7	45.9972	31	45.9972	38	45.9972	39	45.9972	33	45.9972	20	45.9972	29	45.9972	41	45.9972	29	45.9972	23	45.9972	39	45.9972	41
49.0171	20	46.0171	39	46.0171	31	46.0171	37	46.0171	28	46.0171	38	46.0171	34	46.0171	43	46.0171	62	46.0171	21	46.0171	17	46.0171	9	46.0171	12	46.0171	10	46.0171	30	46.0171	29	46.0171	29	46.0171	26	46.0171	28	46.0171	36	46.0171	33	46.0171	40	46.0171	40	46.0171	39	46.0171	30
49.037	10	46.037	31	46.037	22	46.037	32	46.037	33	46.037	23	46.037	26	46.037	40	46.037	63	46.037	29	46.037	15	46.037	24	46.037	18	46.037	21	46.037	30	46.037	35	46.037	30	46.037	32	46.037	38	46.037	44	46.037	40	46.037	42	46.037	39	46.037	44	46.037	33
49.0569	15	46.0569	28	46.0569	31	46.0569	38	46.0569	30	46.0569	31	46.0569	39	46.0569	47	46.0569	56	46.0569	32	46.0569	17	46.0569	12	46.0569	19	46.0569	7	46.0569	34	46.0569	39	46.0569	38	46.0569	36	46.0569	27	46.0569	26	46.0569	34	46.0569	38	46.0569	48	46.0569	46	46.0569	45
49.0767	16	46.0767	34	46.0767	32	46.0767	31	46.0767	26	46.0767	39	46.0767	30	46.0767	49	46.0767	52	46.0767	27	46.0767	11	46.0767	18	46.0767	13	46.0767	12	46.0767	31	46.0767	26	46.0767	29	46.0767	31	46.0767	39	46.0767	40	46.0767	42	46.0767	29	46.0767	37	46.0767	60	46.0767	36
49.0966	13	46.0966	31	46.0966	33	46.0966	32	46.0966	27	46.0966	35	46.0966	26	46.0966	46	46.0966	49	46.0966	32	46.0966	10	46.0966	13	46.0966	14	46.0966	11	46.0966	22	46.0966	27	46.0966	36	46.0966	29	46.0966	39	46.0966	30	46.0966	46	46.0966	22	46.0966	34	46.0966	52	46.0966	41
49.1165	14	46.1165	35	46.1165	38	46.1165	41	46.1165	29	46.1165	32	46.1165	44	46.1165	43	46.1165	57	46.1165	23	46.1165	12	46.1165	16	46.1165	14	46.1165	16	46.1165	37	46.1165	36	46.1165	46	46.1165	23	46.1165	34	46.1165	42	46.1165	48	46.1165	30	46.1165	27	46.1165	37	46.1165	39
49.1364	9	46.1364	39	46.1364	33	46.1364	30	46.1364	39	46.1364	22	46.1364	34	46.1364	38	46.1364	64	46.1364	40	46.1364	7	46.1364	14	46.1364	16	46.1364	7	46.1364	31	46.1364	27	46.1364	38	46.1364	32	46.1364	24	46.1364	31	46.1364	40	46.1364	30	46.1364	31	46.1364	38	46.1364	37
49.1562	19	46.1562	41	46.1562	27	46.1562	49	46.1562	27	46.1562	28	46.1562	34	46.1562	44	46.1562	50	46.1562	48	46.1562	16	46.1562	22	46.1562	19	46.1562	17	46.1562	31	46.1562	32	46.1562	41	46.1562	41	46.1562	37	46.1562	33	46.1562	34	46.1562	24	46.1562	38	46.1562	42	46.1562	31
49.1761	16	46.1761	33	46.1761	26	46.1761	31	46.1761	37	46.1761	29	46.1761	45	46.1761	47	46.1761	47	46.1761	34	46.1761	8	46.1761	14	46.1761	7	46.1761	11	46.1761	30	46.1761	35	46.1761	40	46.1761	32	46.1761	39	46.1761	28	46.1761	34	46.1761	29	46.1761	47	46.1761	35	46.1761	38
49.196	14	46.196	37	46.196	31	46.196	33	46.196	31	46.196	31	46.196	29	46.196	52	46.196	55	46.196	25	46.196	16	46.196	11	46.196	8	46.196	10	46.196	32	46.196	27	46.196	45	46.196	29	46.196	26	46.196	40	46.196	36	46.196	21	46.196	29	46.196	48	46.196	41
49.2159	16	46.2159	23	46.2159	31	46.2159	36	46.2159	33	46.2159	33	46.2159	34	46.2159	62	46.2159	60	46.2159	26	46.2159	12	46.2159	20	46.2159	14	46.2159	15	46.2159	29	46.2159	30	46.2159	40	46.2159	29	46.2159	32	46.2159	39	46.2159	35	46.2159	46	46.2159	24	46.2159	55	46.2159	36
49.2357	10	46.2357	39	46.2357	32	46.2357	29	46.2357	29	46.2357	36	46.2357	35	46.2357	50	46.2357	43	46.2357	34	46.2357	16	46.2357	23	46.2357	14	46.2357	12	46.2357	29	46.2357	38	46.2357	36	46.2357	25	46.2357	35	46.2357	33	46.2357	38	46.2357	32	46.2357	38	46.2357	42	46.2357	36
49.2556	10	46.2556	36	46.2556	35	46.2556	44	46.2556	30	46.2556	32	46.2556	28	46.2556	36	46.2556	43	46.2556	34	46.2556	16	46.2556	16	46.2556	20	46.2556	8	46.2556	39	46.2556	28	46.2556	48	46.2556	25	46.2556	37	46.2556	27	46.2556	40	46.2556	32	46.2556	30	46.2556	48	46.2556	43
49.2755	16	46.2755	29	46.2755	27	46.2755	30	46.2755	28	46.2755	38	46.2755	37	46.2755	58	46.2755	49	46.2755	33	46.2755	15	46.2755	18	46.2755	14	46.2755	15	46.2755	50	46.2755	39	46.2755	30	46.2755	18	46.2755	36	46.2755	37	46.2755	44	46.2755	28	46.2755	29	46.2755	46	46.2755	34
49.2954	15	46.2954	46	46.2954	37	46.2954	29	46.2954	33	46.2954	29	46.2954	35	46.2954	45	46.2954	46	46.2954	27	46.2954	18	46.2954	17	46.2954	23	46.2954	12	46.2954	35	46.2954	37	46.2954	44	46.2954	40	46.2954	40	46.2954	31	46.2954	32	46.2954	39	46.2954	39	46.2954	51	46.2954	38
49.3153	19	46.3153	29	46.3153	35	46.3153	34	46.3153	27	46.3153	28	46.3153	41	46.3153	35	46.3153	56	46.3153	40	46.3153	20	46.3153	5	46.3153	14	46.3153	8	46.3153	34	46.3153	33	46.3153	19	46.3153	34	46.3153	43	46.3153	27	46.3153	41	46.3153	27	46.3153	36	46.3153	37	46.3153	43
49.3351	19	46.3351	36	46.3351	40	46.3351	38	46.3351	39	46.3351	34	46.3351	38	46.3351	47	46.3351	55	46.3351	30	46.3351	11	46.3351	10	46.3351	15	46.3351	16	46.3351	41	46.3351	33	46.3351	36	46.3351	18	46.3351	28	46.3351	36	46.3351	28	46.3351	29	46.3351	22	46.3351	44	46.3351	37
49.355	15	46.355	33	46.355	29	46.355	30	46.355	36	46.355	33	46.355	25	46.355	44	46.355	52	46.355	43	46.355	18	46.355	15	46.355	9	46.355	15	46.355	31	46.355	33	46.355	36	46.355	31	46.355	40	46.355	34	46.355	30	46.355	40	46.355	31	46.355	50	46.355	29
49.3749	18	46.3749	34	46.3749	39	46.3749	24	46.3749	30	46.3749	32	46.3749	33	46.3749	39	46.3749	58	46.3749	26	46.3749	15	46.3749	11	46.3749	12	46.3749	17	46.3749	25	46.3749	37	46.3749	35	46.3749	24	46.3749	43	46.3749	37	46.3749	39	46.3749	28	46.3749	36	46.3749	45	46.3749	41
49.3948	20	46.3948	34	46.3948	38	46.3948	41	46.3948	42	46.3948	35	46.3948	37	46.3948	42	46.3948	62	46.3948	34	46.3948	15	46.3948	19	46.3948	14	46.3948	15	46.3948	33	46.3948	30	46.3948	25	46.3948	22	46.3948	31	46.3948	37	46.3948	38	46.3948	37	46.3948	33	46.3948	44	46.3948	44
49.4146	18	46.4146	40	46.4146	32	46.4146	37	46.4146	29	46.4146	36	46.4146	39	46.4146	46	46.4146	48	46.4146	41	46.4146	15	46.4146	14	46.4146	10	46.4146	9	46.4146	26	46.4146	32	46.4146	39	46.4146	34	46.4146	41	46.4146	32	46.4146	41	46.4146	30	46.4146	32	46.4146	37	46.4146	34
49.4345	17	46.4345	34	46.4345	39	46.4345	36	46.4345	29	46.4345	29	46.4345	34	46.4345	45	46.4345	61	46.4345	25	46.4345	9	46.4345	13	46.4345	13	46.4345	19	46.4345	29	46.4345	29	46.4345	34	46.4345	30	46.4345	33	46.4345	34	46.4345	44	46.4345	30	46.4345	35	46.4345	48	46.4345	30
49.4544	20	46.4544	33	46.4544	44	46.4544	38	46.4544	33	46.4544	35	46.4544	38	46.4544	45	46.4544	60	46.4544	31	46.4544	15	46.4544	17	46.4544	8	46.4544	15	46.4544	39	46.4544	30	46.4544	35	46.4544	25	46.4544	31	46.4544	34	46.4544	31	46.4544	31	46.4544	30	46.4544	33	46.4544	44
49.4743	15	46.4743	40	46.4743	33	46.4743	35	46.4743	36	46.4743	46	46.4743	33	46.4743	60	46.4743	59	46.4743	30	46.4743	9	46.4743	15	46.4743	15	46.4743	19	46.4743	42	46.4743	39	46.4743	36	46.4743	33	46.4743	39	46.4743	43	46.4743	49	46.4743	25	46.4743	31	46.4743	40	46.4743	32
49.4941	6	46.4941	38	46.4941	26	46.4941	30	46.4941	27	46.4941	36	46.4941	38	46.4941	57	46.4941	48	46.4941	27	46.4941	14	46.4941	18	46.4941	15	46.4941	10	46.4941	27	46.4941	31	46.4941	37	46.4941	28	46.4941	38	46.4941	37	46.4941	32	46.4941	39	46.4941	42	46.4941	36	46.4941	31
49.514	9	46.514	42	46.514	42	46.514	28	46.514	30	46.514	30	46.514	28	46.514	54	46.514	60	46.514	21	46.514	13	46.514	11	46.514	20	46.514	18	46.514	24	46.514	44	46.514	32	46.514	27	46.514	30	46.514	48	46.514	36	46.514	36	46.514	47	46.514	44	46.514	43
49.5339	11	46.5339	39	46.5339	28	46.5339	38	46.5339	34	46.5339	28	46.5339	32	46.5339	50	46.5339	54	46.5339	28	46.5339	13	46.5339	11	46.5339	20	46.5339	12	46.5339	32	46.5339	43	46.5339	33	46.5339	30	46.5339	37	46.5339	32	46.5339	42	46.5339	43	46.5339	33	46.5339	32	46.5339	40
49.5538	20	46.5538	29	46.5538	34	46.5538	32	46.5538	42	46.5538	36	46.5538	37	46.5538	40	46.5538	52	46.5538	29	46.5538	16	46.5538	11	46.5538	15	46.5538	10	46.5538	40	46.5538	37	46.5538	32	46.5538	18	46.5538	31	46.5538	34	46.5538	42	46.5538	35	46.5538	32	46.5538	46	46.5538	32
49.5736	9	46.5736	33	46.5736	34	46.5736	35	46.5736	24	46.5736	31	46.5736	45	46.5736	39	46.5736	39	46.5736	31	46.5736	14	46.5736	13	46.5736	13	46.5736	19	46.5736	32	46.5736	17	46.5736	35	46.5736	42	46.5736	28	46.5736	36	46.5736	44	46.5736	37	46.5736	39	46.5736	28	46.5736	38
49.5935	12	46.5935	40	46.5935	25	46.5935	34	46.5935	43	46.5935	42	46.5935	34	46.5935	47	46.5935	59	46.5935	39	46.5935	15	46.5935	9	46.5935	4	46.5935	7	46.5935	33	46.5935	26	46.5935	39	46.5935	25	46.5935	32	46.5935	38	46.5935	41	46.5935	33	46.5935	29	46.5935	40	46.5935	41
49.6134	12	46.6134	38	46.6134	34	46.6134	38	46.6134	33	46.6134	29	46.6134	34	46.6134	53	46.6134	57	46.6134	36	46.6134	12	46.6134	11	46.6134	11	46.6134	16	46.6134	26	46.6134	22	46.6134	38	46.6134	28	46.6134	37	46.6134	30	46.6134	21	46.6134	31	46.6134	45	46.6134	35	46.6134	34
49.6333	10	46.6333	32	46.6333	48	46.6333	34	46.6333	29	46.6333	46	46.6333	31	46.6333	44	46.6333	52	46.6333	25	46.6333	9	46.6333	12	46.6333	15	46.6333	15	46.6333	31	46.6333	31	46.6333	33	46.6333	33	46.6333	29	46.6333	45	46.6333	40	46.6333	33	46.6333	34	46.6333	31	46.6333	51
49.6531	24	46.6531	25	46.6531	32	46.6531	22	46.6531	41	46.6531	32	46.6531	33	46.6531	53	46.6531	62	46.6531	31	46.6531	17	46.6531	9	46.6531	24	46.6531	13	46.6531	31	46.6531	40	46.6531	35	46.6531	35	46.6531	36	46.6531	51	46.6531	32	46.6531	22	46.6531	29	46.6531	53	46.6531	46
49.673	10	46.673	36	46.673	30	46.673	33	46.673	41	46.673	19	46.673	27	46.673	45	46.673	55	46.673	26	46.673	12	46.673	12	46.673	13	46.673	17	46.673	35	46.673	43	46.673	30	46.673	28	46.673	37	46.673	40	46.673	27	46.673	33	46.673	34	46.673	32	46.673	48
49.6929	20	46.6929	44	46.6929	30	46.6929	38	46.6929	42	46.6929	38	46.6929	50	46.6929	61	46.6929	49	46.6929	32	46.6929	11	46.6929	17	46.6929	13	46.6929	8	46.6929	32	46.6929	36	46.6929	40	46.6929	26	46.6929	35	46.6929	38	46.6929	25	46.6929	34	46.6929	47	46.6929	45	46.6929	50
49.7128	10	46.7128	28	46.7128	38	46.7128	42	46.7128	29	46.7128	27	46.7128	40	46.7128	33	46.7128	44	46.7128	36	46.7128	11	46.7128	10	46.7128	12	46.7128	9	46.7128	33	46.7128	33	46.7128	43	46.7128	38	46.7128	27	46.7128	30	46.7128	36	46.7128	36	46.7128	38	46.7128	41	46.7128	39
49.7326	20	46.7326	41	46.7326	40	46.7326	36	46.7326	33	46.7326	27	46.7326	40	46.7326	41	46.7326	59	46.7326	34	46.7326	12	46.7326	14	46.7326	17	46.7326	7	46.7326	30	46.7326	42	46.7326	36	46.7326	31	46.7326	35	46.7326	40	46.7326	38	46.7326	34	46.7326	45	46.7326	41	46.7326	38
49.7525	18	46.7525	39	46.7525	38	46.7525	29	46.7525	36	46.7525	36	46.7525	42	46.7525	46	46.7525	51	46.7525	32	46.7525	20	46.7525	17	46.7525	11	46.7525	9	46.7525	34	46.7525	30	46.7525	30	46.7525	39	46.7525	34	46.7525	30	46.7525	42	46.7525	37	46.7525	42	46.7525	46	46.7525	33
49.7724	10	46.7724	37	46.7724	31	46.7724	32	46.7724	33	46.7724	33	46.7724	39	46.7724	42	46.7724	60	46.7724	36	46.7724	14	46.7724	13	46.7724	7	46.7724	15	46.7724	32	46.7724	36	46.7724	27	46.7724	36	46.7724	32	46.7724	37	46.7724	37	46.7724	30	46.7724	25	46.7724	45	46.7724	42
49.7923	13	46.7923	44	46.7923	30	46.7923	32	46.7923	27	46.7923	28	46.7923	46	46.7923	40	46.7923	58	46.7923	35	46.7923	12	46.7923	18	46.7923	7	46.7923	14	46.7923	24	46.7923	39	46.7923	35	46.7923	35	46.7923	32	46.7923	38	46.7923	31	46.7923	27	46.7923	31	46.7923	44	46.7923	40
49.8121	12	46.8121	39	46.8121	29	46.8121	35	46.8121	32	46.8121	36	46.8121	36	46.8121	55	46.8121	54	46.8121	19	46.8121	14	46.8121	11	46.8121	16	46.8121	12	46.8121	38	46.8121	34	46.8121	25	46.8121	33	46.8121	30	46.8121	36	46.8121	33	46.8121	34	46.8121	36	46.8121	37	46.8121	41
49.832	18	46.832	37	46.832	34	46.832	36	46.832	30	46.832	34	46.832	41	46.832	39	46.832	57	46.832	29	46.832	17	46.832	15	46.832	18	46.832	11	46.832	26	46.832	24	46.832	26	46.832	30	46.832	32	46.832	36	46.832	34	46.832	27	46.832	27	46.832	41	46.832	37
49.8519	18	46.8519	44	46.8519	30	46.8519	29	46.8519	32	46.8519	29	46.8519	36	46.8519	42	46.8519	59	46.8519	25	46.8519	9	46.8519	16	46.8519	13	46.8519	9	46.8519	35	46.8519	34	46.8519	37	46.8519	27	46.8519	28	46.8519	41	46.8519	30	46.8519	32	46.8519	31	46.8519	52	46.8519	42
49.8718	17	46.8718	40	46.8718	27	46.8718	32	46.8718	38	46.8718	32	46.8718	41	46.8718	39	46.8718	58	46.8718	36	46.8718	6	46.8718	15	46.8718	12	46.8718	9	46.8718	39	46.8718	39	46.8718	34	46.8718	45	46.8718	36	46.8718	33	46.8718	26	46.8718	45	46.8718	33	46.8718	48	46.8718	25
49.8916	14	46.8916	31	46.8916	30	46.8916	28	46.8916	45	46.8916	26	46.8916	38	46.8916	44	46.8916	39	46.8916	41	46.8916	21	46.8916	16	46.8916	16	46.8916	11	46.8916	18	46.8916	26	46.8916	30	46.8916	34	46.8916	31	46.8916	34	46.8916	34	46.8916	34	46.8916	40	46.8916	38	46.8916	37
49.9115	14	46.9115	39	46.9115	33	46.9115	39	46.9115	27	46.9115	32	46.9115	38	46.9115	42	46.9115	33	46.9115	32	46.9115	7	46.9115	15	46.9115	11	46.9115	10	46.9115	36	46.9115	34	46.9115	46	46.9115	25	46.9115	36	46.9115	42	46.9115	49	46.9115	44	46.9115	39	46.9115	43	46.9115	39
49.9314	15	46.9314	37	46.9314	36	46.9314	37	46.9314	34	46.9314	37	46.9314	37	46.9314	41	46.9314	55	46.9314	29	46.9314	9	46.9314	18	46.9314	10	46.9314	10	46.9314	24	46.9314	37	46.9314	25	46.9314	27	46.9314	31	46.9314	39	46.9314	38	46.9314	39	46.9314	39	46.9314	38	46.9314	34
49.9513	26	46.9513	33	46.9513	26	46.9513	29	46.9513	32	46.9513	30	46.9513	25	46.9513	54	46.9513	47	46.9513	28	46.9513	11	46.9513	12	46.9513	12	46.9513	15	46.9513	36	46.9513	37	46.9513	40	46.9513	29	46.9513	23	46.9513	39	46.9513	30	46.9513	42	46.9513	34	46.9513	35	46.9513	40
49.9711	12	46.9711	33	46.9711	21	46.9711	42	46.9711	33	46.9711	33	46.9711	27	46.9711	35	46.9711	48	46.9711	22	46.9711	14	46.9711	13	46.9711	9	46.9711	9	46.9711	37	46.9711	34	46.9711	17	46.9711	33	46.9711	26	46.9711	46	46.9711	35	46.9711	35	46.9711	45	46.9711	41	46.9711	34
49.991	15	46.991	44	46.991	33	46.991	35	46.991	20	46.991	36	46.991	39	46.991	46	46.991	40	46.991	36	46.991	15	46.991	11	46.991	12	46.991	18	46.991	38	46.991	31	46.991	44	46.991	29	46.991	24	46.991	31	46.991	37	46.991	36	46.991	40	46.991	39	46.991	41
50.0109	12	47.0109	37	47.0109	32	47.0109	40	47.0109	34	47.0109	23	47.0109	33	47.0109	39	47.0109	49	47.0109	30	47.0109	8	47.0109	5	47.0109	18	47.0109	14	47.0109	27	47.0109	32	47.0109	23	47.0109	25	47.0109	26	47.0109	45	47.0109	41	47.0109	41	47.0109	41	47.0109	39	47.0109	47
50.0308	16	47.0308	42	47.0308	33	47.0308	33	47.0308	36	47.0308	39	47.0308	37	47.0308	48	47.0308	52	47.0308	32	47.0308	13	47.0308	8	47.0308	10	47.0308	16	47.0308	36	47.0308	43	47.0308	29	47.0308	39	47.0308	35	47.0308	38	47.0308	29	47.0308	37	47.0308	34	47.0308	32	47.0308	44
50.0506	8	47.0506	36	47.0506	40	47.0506	27	47.0506	25	47.0506	33	47.0506	25	47.0506	38	47.0506	47	47.0506	27	47.0506	12	47.0506	13	47.0506	11	47.0506	8	47.0506	33	47.0506	23	47.0506	36	47.0506	45	47.0506	35	47.0506	33	47.0506	37	47.0506	37	47.0506	33	47.0506	36	47.0506	43
50.0705	8	47.0705	33	47.0705	29	47.0705	33	47.0705	26	47.0705	39	47.0705	31	47.0705	33	47.0705	51	47.0705	32	47.0705	7	47.0705	13	47.0705	12	47.0705	21	47.0705	30	47.0705	31	47.0705	38	47.0705	24	47.0705	27	47.0705	33	47.0705	31	47.0705	35	47.0705	34	47.0705	44	47.0705	35
50.0904	16	47.0904	36	47.0904	32	47.0904	28	47.0904	25	47.0904	26	47.0904	41	47.0904	43	47.0904	40	47.0904	35	47.0904	17	47.0904	15	47.0904	12	47.0904	15	47.0904	39	47.0904	40	47.0904	38	47.0904	33	47.0904	27	47.0904	34	47.0904	32	47.0904	41	47.0904	26	47.0904	39	47.0904	37
50.1103	7	47.1103	34	47.1103	28	47.1103	29	47.1103	28	47.1103	31	47.1103	25	47.1103	41	47.1103	40	47.1103	27	47.1103	12	47.1103	17	47.1103	11	47.1103	12	47.1103	31	47.1103	41	47.1103	28	47.1103	34	47.1103	47	47.1103	42	47.1103	30	47.1103	32	47.1103	39	47.1103	44	47.1103	30
50.1301	10	47.1301	40	47.1301	38	47.1301	31	47.1301	30	47.1301	27	47.1301	34	47.1301	52	47.1301	53	47.1301	35	47.1301	12	47.1301	20	47.1301	9	47.1301	17	47.1301	40	47.1301	30	47.1301	28	47.1301	46	47.1301	32	47.1301	42	47.1301	34	47.1301	29	47.1301	36	47.1301	45	47.1301	37
50.15	9	47.15	31	47.15	33	47.15	36	47.15	24	47.15	41	47.15	47	47.15	40	47.15	47	47.15	32	47.15	11	47.15	11	47.15	11	47.15	12	47.15	35	47.15	34	47.15	27	47.15	34	47.15	37	47.15	26	47.15	26	47.15	39	47.15	43	47.15	46	47.15	39
50.1699	16	47.1699	39	47.1699	33	47.1699	37	47.1699	34	47.1699	38	47.1699	46	47.1699	49	47.1699	43	47.1699	31	47.1699	15	47.1699	15	47.1699	13	47.1699	15	47.1699	32	47.1699	31	47.1699	33	47.1699	31	47.1699	35	47.1699	30	47.1699	41	47.1699	38	47.1699	29	47.1699	38	47.1699	33
50.1898	11	47.1898	37	47.1898	29	47.1898	32	47.1898	36	47.1898	18	47.1898	31	47.1898	50	47.1898	46	47.1898	23	47.1898	12	47.1898	15	47.1898	12	47.1898	14	47.1898	35	47.1898	37	47.1898	34	47.1898	32	47.1898	29	47.1898	27	47.1898	47	47.1898	35	47.1898	25	47.1898	32	47.1898	42
50.2096	14	47.2096	29	47.2096	29	47.2096	39	47.2096	31	47.2096	32	47.2096	39	47.2096	51	47.2096	40	47.2096	32	47.2096	10	47.2096	12	47.2096	9	47.2096	12	47.2096	26	47.2096	28	47.2096	33	47.2096	28	47.2096	27	47.2096	32	47.2096	35	47.2096	28	47.2096	35	47.2096	41	47.2096	38
50.2295	17	47.2295	33	47.2295	29	47.2295	38	47.2295	35	47.2295	29	47.2295	31	47.2295	46	47.2295	61	47.2295	26	47.2295	17	47.2295	20	47.2295	7	47.2295	11	47.2295	24	47.2295	29	47.2295	41	47.2295	38	47.2295	33	47.2295	42	47.2295	38	47.2295	28	47.2295	31	47.2295	47	47.2295	40
50.2494	21	47.2494	37	47.2494	34	47.2494	42	47.2494	40	47.2494	22	47.2494	48	47.2494	41	47.2494	43	47.2494	38	47.2494	19	47.2494	14	47.2494	9	47.2494	17	47.2494	29	47.2494	31	47.2494	28	47.2494	39	47.2494	26	47.2494	30	47.2494	38	47.2494	33	47.2494	35	47.2494	46	47.2494	35
50.2693	14	47.2693	34	47.2693	23	47.2693	43	47.2693	34	47.2693	29	47.2693	28	47.2693	49	47.2693	39	47.2693	33	47.2693	16	47.2693	17	47.2693	9	47.2693	10	47.2693	28	47.2693	39	47.2693	30	47.2693	43	47.2693	27	47.2693	26	47.2693	32	47.2693	35	47.2693	34	47.2693	35	47.2693	35
50.2891	11	47.2891	39	47.2891	33	47.2891	35	47.2891	39	47.2891	31	47.2891	34	47.2891	38	47.2891	63	47.2891	27	47.2891	12	47.2891	15	47.2891	22	47.2891	8	47.2891	33	47.2891	45	47.2891	30	47.2891	39	47.2891	26	47.2891	33	47.2891	26	47.2891	29	47.2891	24	47.2891	51	47.2891	44
50.309	12	47.309	43	47.309	36	47.309	37	47.309	18	47.309	36	47.309	37	47.309	51	47.309	52	47.309	24	47.309	8	47.309	12	47.309	12	47.309	10	47.309	28	47.309	37	47.309	26	47.309	25	47.309	26	47.309	41	47.309	36	47.309	42	47.309	29	47.309	42	47.309	27
50.3289	18	47.3289	38	47.3289	27	47.3289	41	47.3289	33	47.3289	39	47.3289	29	47.3289	33	47.3289	40	47.3289	25	47.3289	15	47.3289	13	47.3289	11	47.3289	6	47.3289	28	47.3289	36	47.3289	30	47.3289	36	47.3289	26	47.3289	36	47.3289	47	47.3289	32	47.3289	41	47.3289	28	47.3289	41
50.3488	17	47.3488	36	47.3488	34	47.3488	40	47.3488	30	47.3488	32	47.3488	37	47.3488	49	47.3488	54	47.3488	27	47.3488	10	47.3488	21	47.3488	12	47.3488	14	47.3488	32	47.3488	43	47.3488	36	47.3488	25	47.3488	31	47.3488	35	47.3488	38	47.3488	41	47.3488	37	47.3488	44	47.3488	48
50.3687	20	47.3687	31	47.3687	39	47.3687	25	47.3687	30	47.3687	30	47.3687	32	47.3687	27	47.3687	61	47.3687	30	47.3687	11	47.3687	18	47.3687	17	47.3687	13	47.3687	26	47.3687	35	47.3687	35	47.3687	34	47.3687	34	47.3687	34	47.3687	28	47.3687	32	47.3687	37	47.3687	41	47.3687	36
50.3885	11	47.3885	32	47.3885	36	47.3885	35	47.3885	32	47.3885	37	47.3885	29	47.3885	43	47.3885	61	47.3885	32	47.3885	10	47.3885	11	47.3885	9	47.3885	10	47.3885	35	47.3885	31	47.3885	48	47.3885	37	47.3885	27	47.3885	30	47.3885	29	47.3885	30	47.3885	30	47.3885	49	47.3885	48
50.4084	13	47.4084	28	47.4084	31	47.4084	35	47.4084	30	47.4084	27	47.4084	35	47.4084	44	47.4084	50	47.4084	29	47.4084	17	47.4084	10	47.4084	11	47.4084	20	47.4084	27	47.4084	36	47.4084	35	47.4084	20	47.4084	26	47.4084	33	47.4084	35	47.4084	37	47.4084	27	47.4084	52	47.4084	56
50.4283	16	47.4283	35	47.4283	35	47.4283	42	47.4283	35	47.4283	29	47.4283	41	47.4283	43	47.4283	56	47.4283	29	47.4283	10	47.4283	17	47.4283	14	47.4283	9	47.4283	32	47.4283	35	47.4283	47	47.4283	30	47.4283	35	47.4283	24	47.4283	38	47.4283	23	47.4283	41	47.4283	48	47.4283	51
50.4482	12	47.4482	40	47.4482	32	47.4482	35	47.4482	29	47.4482	34	47.4482	28	47.4482	34	47.4482	63	47.4482	29	47.4482	10	47.4482	12	47.4482	8	47.4482	15	47.4482	42	47.4482	32	47.4482	37	47.4482	30	47.4482	36	47.4482	39	47.4482	26	47.4482	26	47.4482	33	47.4482	42	47.4482	46
50.468	14	47.468	27	47.468	28	47.468	28	47.468	28	47.468	43	47.468	40	47.468	45	47.468	59	47.468	22	47.468	13	47.468	12	47.468	11	47.468	13	47.468	35	47.468	26	47.468	25	47.468	25	47.468	42	47.468	40	47.468	45	47.468	30	47.468	22	47.468	36	47.468	61
50.4879	20	47.4879	42	47.4879	28	47.4879	30	47.4879	37	47.4879	41	47.4879	44	47.4879	45	47.4879	56	47.4879	30	47.4879	10	47.4879	16	47.4879	10	47.4879	15	47.4879	37	47.4879	28	47.4879	39	47.4879	26	47.4879	32	47.4879	27	47.4879	35	47.4879	29	47.4879	33	47.4879	36	47.4879	37
50.5078	14	47.5078	41	47.5078	34	47.5078	43	47.5078	43	47.5078	32	47.5078	30	47.5078	49	47.5078	64	47.5078	22	47.5078	11	47.5078	16	47.5078	10	47.5078	12	47.5078	42	47.5078	23	47.5078	37	47.5078	35	47.5078	22	47.5078	28	47.5078	40	47.5078	40	47.5078	35	47.5078	41	47.5078	48
50.5277	13	47.5277	30	47.5277	25	47.5277	30	47.5277	35	47.5277	36	47.5277	41	47.5277	45	47.5277	43	47.5277	37	47.5277	8	47.5277	14	47.5277	16	47.5277	10	47.5277	29	47.5277	26	47.5277	34	47.5277	48	47.5277	34	47.5277	34	47.5277	30	47.5277	31	47.5277	35	47.5277	43	47.5277	46
50.5475	16	47.5475	39	47.5475	34	47.5475	30	47.5475	27	47.5475	34	47.5475	35	47.5475	55	47.5475	46	47.5475	38	47.5475	16	47.5475	12	47.5475	8	47.5475	13	47.5475	36	47.5475	40	47.5475	27	47.5475	37	47.5475	24	47.5475	43	47.5475	32	47.5475	27	47.5475	43	47.5475	41	47.5475	64
50.5674	18	47.5674	34	47.5674	35	47.5674	36	47.5674	28	47.5674	32	47.5674	27	47.5674	44	47.5674	50	47.5674	30	47.5674	14	47.5674	10	47.5674	15	47.5674	16	47.5674	33	47.5674	47	47.5674	23	47.5674	40	47.5674	28	47.5674	46	47.5674	33	47.5674	29	47.5674	43	47.5674	37	47.5674	41
50.5873	18	47.5873	38	47.5873	30	47.5873	27	47.5873	26	47.5873	28	47.5873	30	47.5873	43	47.5873	47	47.5873	37	47.5873	12	47.5873	10	47.5873	13	47.5873	10	47.5873	41	47.5873	36	47.5873	27	47.5873	32	47.5873	26	47.5873	30	47.5873	31	47.5873	34	47.5873	30	47.5873	47	47.5873	49
50.6072	8	47.6072	34	47.6072	37	47.6072	38	47.6072	31	47.6072	30	47.6072	37	47.6072	36	47.6072	48	47.6072	35	47.6072	22	47.6072	17	47.6072	10	47.6072	18	47.6072	29	47.6072	31	47.6072	34	47.6072	28	47.6072	27	47.6072	34	47.6072	32	47.6072	32	47.6072	30	47.6072	57	47.6072	52
50.627	5	47.627	32	47.627	37	47.627	43	47.627	38	47.627	21	47.627	36	47.627	46	47.627	54	47.627	28	47.627	19	47.627	12	47.627	20	47.627	15	47.627	40	47.627	41	47.627	42	47.627	31	47.627	33	47.627	37	47.627	40	47.627	37	47.627	31	47.627	38	47.627	55
50.6469	10	47.6469	38	47.6469	31	47.6469	39	47.6469	24	47.6469	23	47.6469	42	47.6469	41	47.6469	53	47.6469	35	47.6469	16	47.6469	11	47.6469	12	47.6469	13	47.6469	31	47.6469	31	47.6469	37	47.6469	31	47.6469	33	47.6469	41	47.6469	29	47.6469	28	47.6469	31	47.6469	39	47.6469	39
50.6668	15	47.6668	41	47.6668	34	47.6668	32	47.6668	40	47.6668	29	47.6668	32	47.6668	59	47.6668	57	47.6668	43	47.6668	12	47.6668	18	47.6668	16	47.6668	10	47.6668	26	47.6668	39	47.6668	24	47.6668	28	47.6668	33	47.6668	42	47.6668	28	47.6668	37	47.6668	40	47.6668	42	47.6668	51
50.6867	9	47.6867	35	47.6867	19	47.6867	30	47.6867	45	47.6867	32	47.6867	35	47.6867	40	47.6867	47	47.6867	24	47.6867	15	47.6867	13	47.6867	12	47.6867	11	47.6867	34	47.6867	43	47.6867	36	47.6867	29	47.6867	24	47.6867	40	47.6867	26	47.6867	29	47.6867	25	47.6867	41	47.6867	50
50.7065	19	47.7065	33	47.7065	33	47.7065	28	47.7065	28	47.7065	27	47.7065	33	47.7065	32	47.7065	56	47.7065	24	47.7065	9	47.7065	13	47.7065	10	47.7065	7	47.7065	27	47.7065	35	47.7065	39	47.7065	30	47.7065	41	47.7065	39	47.7065	36	47.7065	39	47.7065	29	47.7065	39	47.7065	53
50.7264	14	47.7264	34	47.7264	33	47.7264	46	47.7264	36	47.7264	41	47.7264	23	47.7264	43	47.7264	55	47.7264	32	47.7264	6	47.7264	12	47.7264	9	47.7264	8	47.7264	32	47.7264	39	47.7264	28	47.7264	32	47.7264	33	47.7264	37	47.7264	43	47.7264	33	47.7264	28	47.7264	42	47.7264	46
50.7463	17	47.7463	25	47.7463	34	47.7463	31	47.7463	28	47.7463	24	47.7463	31	47.7463	45	47.7463	62	47.7463	22	47.7463	12	47.7463	18	47.7463	16	47.7463	15	47.7463	36	47.7463	32	47.7463	22	47.7463	30	47.7463	27	47.7463	41	47.7463	41	47.7463	28	47.7463	23	47.7463	44	47.7463	44
50.7662	14	47.7662	36	47.7662	30	47.7662	33	47.7662	26	47.7662	32	47.7662	46	47.7662	35	47.7662	50	47.7662	37	47.7662	14	47.7662	10	47.7662	9	47.7662	23	47.7662	42	47.7662	32	47.7662	27	47.7662	25	47.7662	39	47.7662	36	47.7662	42	47.7662	34	47.7662	34	47.7662	33	47.7662	38
50.786	16	47.786	30	47.786	28	47.786	30	47.786	28	47.786	27	47.786	30	47.786	30	47.786	38	47.786	23	47.786	9	47.786	17	47.786	17	47.786	15	47.786	22	47.786	31	47.786	31	47.786	28	47.786	31	47.786	35	47.786	48	47.786	31	47.786	32	47.786	38	47.786	40
50.8059	11	47.8059	35	47.8059	30	47.8059	40	47.8059	28	47.8059	33	47.8059	40	47.8059	37	47.8059	45	47.8059	27	47.8059	7	47.8059	16	47.8059	14	47.8059	13	47.8059	45	47.8059	31	47.8059	36	47.8059	22	47.8059	29	47.8059	44	47.8059	27	47.8059	34	47.8059	30	47.8059	52	47.8059	47
50.8258	14	47.8258	31	47.8258	34	47.8258	46	47.8258	31	47.8258	17	47.8258	32	47.8258	49	47.8258	43	47.8258	27	47.8258	16	47.8258	10	47.8258	13	47.8258	13	47.8258	28	47.8258	31	47.8258	36	47.8258	33	47.8258	39	47.8258	35	47.8258	37	47.8258	30	47.8258	35	47.8258	35	47.8258	34
50.8457	17	47.8457	43	47.8457	37	47.8457	30	47.8457	30	47.8457	30	47.8457	26	47.8457	43	47.8457	48	47.8457	30	47.8457	14	47.8457	12	47.8457	18	47.8457	10	47.8457	27	47.8457	25	47.8457	36	47.8457	37	47.8457	28	47.8457	33	47.8457	46	47.8457	25	47.8457	41	47.8457	48	47.8457	34
50.8655	25	47.8655	41	47.8655	22	47.8655	39	47.8655	27	47.8655	31	47.8655	29	47.8655	40	47.8655	53	47.8655	29	47.8655	17	47.8655	12	47.8655	17	47.8655	9	47.8655	38	47.8655	39	47.8655	23	47.8655	34	47.8655	28	47.8655	45	47.8655	33	47.8655	29	47.8655	32	47.8655	45	47.8655	47
50.8854	13	47.8854	35	47.8854	40	47.8854	33	47.8854	25	47.8854	29	47.8854	28	47.8854	50	47.8854	46	47.8854	32	47.8854	14	47.8854	12	47.8854	13	47.8854	11	47.8854	33	47.8854	44	47.8854	32	47.8854	35	47.8854	31	47.8854	35	47.8854	37	47.8854	42	47.8854	37	47.8854	43	47.8854	47
50.9053	11	47.9053	34	47.9053	31	47.9053	29	47.9053	29	47.9053	38	47.9053	34	47.9053	42	47.9053	44	47.9053	25	47.9053	16	47.9053	9	47.9053	16	47.9053	11	47.9053	24	47.9053	32	47.9053	44	47.9053	26	47.9053	26	47.9053	45	47.9053	38	47.9053	39	47.9053	42	47.9053	48	47.9053	42
50.9252	17	47.9252	22	47.9252	28	47.9252	37	47.9252	37	47.9252	28	47.9252	35	47.9252	53	47.9252	49	47.9252	30	47.9252	11	47.9252	19	47.9252	14	47.9252	9	47.9252	36	47.9252	38	47.9252	30	47.9252	29	47.9252	41	47.9252	30	47.9252	32	47.9252	32	47.9252	37	47.9252	45	47.9252	62
50.945	17	47.945	31	47.945	33	47.945	31	47.945	29	47.945	26	47.945	33	47.945	41	47.945	49	47.945	23	47.945	7	47.945	10	47.945	20	47.945	8	47.945	32	47.945	21	47.945	34	47.945	28	47.945	32	47.945	30	47.945	37	47.945	34	47.945	30	47.945	35	47.945	66
50.9649	12	47.9649	38	47.9649	23	47.9649	30	47.9649	40	47.9649	31	47.9649	34	47.9649	46	47.9649	42	47.9649	31	47.9649	18	47.9649	11	47.9649	13	47.9649	8	47.9649	31	47.9649	34	47.9649	30	47.9649	27	47.9649	28	47.9649	42	47.9649	42	47.9649	31	47.9649	23	47.9649	46	47.9649	58
50.9848	13	47.9848	31	47.9848	25	47.9848	37	47.9848	30	47.9848	31	47.9848	32	47.9848	39	47.9848	38	47.9848	31	47.9848	15	47.9848	9	47.9848	12	47.9848	9	47.9848	32	47.9848	29	47.9848	29	47.9848	32	47.9848	26	47.9848	33	47.9848	31	47.9848	23	47.9848	46	47.9848	43	47.9848	61
51.0047	10	48.0047	30	48.0047	30	48.0047	33	48.0047	39	48.0047	35	48.0047	27	48.0047	36	48.0047	38	48.0047	25	48.0047	15	48.0047	14	48.0047	8	48.0047	6	48.0047	31	48.0047	31	48.0047	37	48.0047	38	48.0047	23	48.0047	37	48.0047	40	48.0047	33	48.0047	34	48.0047	35	48.0047	65
51.0245	20	48.0245	38	48.0245	24	48.0245	44	48.0245	34	48.0245	35	48.0245	35	48.0245	55	48.0245	48	48.0245	30	48.0245	12	48.0245	10	48.0245	19	48.0245	6	48.0245	36	48.0245	33	48.0245	48	48.0245	25	48.0245	28	48.0245	35	48.0245	30	48.0245	34	48.0245	36	48.0245	45	48.0245	73
51.0444	14	48.0444	29	48.0444	26	48.0444	29	48.0444	19	48.0444	45	48.0444	40	48.0444	54	48.0444	41	48.0444	39	48.0444	11	48.0444	15	48.0444	13	48.0444	12	48.0444	24	48.0444	34	48.0444	27	48.0444	26	48.0444	26	48.0444	33	48.0444	31	48.0444	42	48.0444	40	48.0444	51	48.0444	103
51.0643	14	48.0643	38	48.0643	20	48.0643	35	48.0643	31	48.0643	27	48.0643	30	48.0643	36	48.0643	53	48.0643	32	48.0643	14	48.0643	13	48.0643	13	48.0643	11	48.0643	37	48.0643	27	48.0643	39	48.0643	29	48.0643	36	48.0643	38	48.0643	31	48.0643	47	48.0643	44	48.0643	48	48.0643	84
51.0842	11	48.0842	27	48.0842	31	48.0842	33	48.0842	33	48.0842	41	48.0842	47	48.0842	37	48.0842	48	48.0842	28	48.0842	11	48.0842	9	48.0842	13	48.0842	13	48.0842	37	48.0842	34	48.0842	31	48.0842	21	48.0842	32	48.0842	29	48.0842	35	48.0842	45	48.0842	49	48.0842	31	48.0842	81
51.104	9	48.104	28	48.104	38	48.104	29	48.104	34	48.104	39	48.104	29	48.104	54	48.104	47	48.104	35	48.104	15	48.104	23	48.104	11	48.104	16	48.104	28	48.104	32	48.104	40	48.104	32	48.104	37	48.104	26	48.104	25	48.104	38	48.104	38	48.104	47	48.104	73
51.1239	10	48.1239	39	48.1239	35	48.1239	35	48.1239	29	48.1239	32	48.1239	47	48.1239	41	48.1239	51	48.1239	34	48.1239	16	48.1239	17	48.1239	14	48.1239	10	48.1239	31	48.1239	41	48.1239	29	48.1239	32	48.1239	31	48.1239	35	48.1239	23	48.1239	37	48.1239	41	48.1239	42	48.1239	87
51.1438	14	48.1438	30	48.1438	33	48.1438	31	48.1438	38	48.1438	33	48.1438	24	48.1438	47	48.1438	49	48.1438	30	48.1438	17	48.1438	10	48.1438	19	48.1438	10	48.1438	45	48.1438	33	48.1438	39	48.1438	25	48.1438	29	48.1438	41	48.1438	28	48.1438	28	48.1438	47	48.1438	43	48.1438	78
51.1637	8	48.1637	29	48.1637	27	48.1637	36	48.1637	37	48.1637	30	48.1637	45	48.1637	46	48.1637	46	48.1637	24	48.1637	12	48.1637	19	48.1637	16	48.1637	14	48.1637	31	48.1637	32	48.1637	35	48.1637	33	48.1637	36	48.1637	29	48.1637	35	48.1637	43	48.1637	56	48.1637	34	48.1637	74
51.1835	16	48.1835	43	48.1835	29	48.1835	32	48.1835	35	48.1835	30	48.1835	29	48.1835	39	48.1835	53	48.1835	26	48.1835	12	48.1835	16	48.1835	13	48.1835	9	48.1835	36	48.1835	33	48.1835	50	48.1835	22	48.1835	35	48.1835	37	48.1835	24	48.1835	40	48.1835	40	48.1835	51	48.1835	68
51.2034	11	48.2034	32	48.2034	42	48.2034	38	48.2034	31	48.2034	30	48.2034	33	48.2034	42	48.2034	37	48.2034	29	48.2034	13	48.2034	15	48.2034	18	48.2034	16	48.2034	30	48.2034	38	48.2034	31	48.2034	13	48.2034	29	48.2034	40	48.2034	49	48.2034	34	48.2034	48	48.2034	41	48.2034	63
51.2233	17	48.2233	36	48.2233	29	48.2233	28	48.2233	32	48.2233	30	48.2233	36	48.2233	52	48.2233	59	48.2233	23	48.2233	10	48.2233	17	48.2233	6	48.2233	12	48.2233	27	48.2233	32	48.2233	45	48.2233	30	48.2233	35	48.2233	30	48.2233	41	48.2233	36	48.2233	31	48.2233	43	48.2233	65
51.2432	10	48.2432	30	48.2432	21	48.2432	41	48.2432	19	48.2432	25	48.2432	35	48.2432	44	48.2432	39	48.2432	26	48.2432	17	48.2432	16	48.2432	10	48.2432	14	48.2432	41	48.2432	29	48.2432	41	48.2432	30	48.2432	34	48.2432	27	48.2432	44	48.2432	35	48.2432	41	48.2432	42	48.2432	62
51.263	14	48.263	36	48.263	35	48.263	32	48.263	24	48.263	28	48.263	31	48.263	50	48.263	48	48.263	23	48.263	14	48.263	16	48.263	10	48.263	12	48.263	27	48.263	36	48.263	22	48.263	26	48.263	22	48.263	34	48.263	33	48.263	27	48.263	40	48.263	42	48.263	52
51.2829	13	48.2829	26	48.2829	33	48.2829	29	48.2829	24	48.2829	20	48.2829	29	48.2829	44	48.2829	38	48.2829	27	48.2829	15	48.2829	9	48.2829	13	48.2829	6	48.2829	44	48.2829	43	48.2829	32	48.2829	26	48.2829	26	48.2829	31	48.2829	40	48.2829	39	48.2829	47	48.2829	31	48.2829	54
51.3028	16	48.3028	34	48.3028	30	48.3028	30	48.3028	18	48.3028	30	48.3028	37	48.3028	52	48.3028	54	48.3028	28	48.3028	8	48.3028	15	48.3028	8	48.3028	9	48.3028	39	48.3028	34	48.3028	27	48.3028	31	48.3028	32	48.3028	37	48.3028	33	48.3028	40	48.3028	28	48.3028	50	48.3028	57
51.3227	22	48.3227	38	48.3227	25	48.3227	28	48.3227	33	48.3227	30	48.3227	30	48.3227	51	48.3227	33	48.3227	36	48.3227	14	48.3227	8	48.3227	20	48.3227	14	48.3227	31	48.3227	38	48.3227	35	48.3227	34	48.3227	24	48.3227	36	48.3227	39	48.3227	29	48.3227	36	48.3227	44	48.3227	58
51.3426	13	48.3426	38	48.3426	31	48.3426	33	48.3426	32	48.3426	25	48.3426	28	48.3426	51	48.3426	45	48.3426	35	48.3426	12	48.3426	13	48.3426	8	48.3426	17	48.3426	23	48.3426	26	48.3426	35	48.3426	34	48.3426	18	48.3426	42	48.3426	32	48.3426	27	48.3426	29	48.3426	44	48.3426	49
51.3624	16	48.3624	30	48.3624	30	48.3624	34	48.3624	35	48.3624	33	48.3624	28	48.3624	50	48.3624	34	48.3624	32	48.3624	10	48.3624	17	48.3624	14	48.3624	10	48.3624	42	48.3624	33	48.3624	31	48.3624	28	48.3624	30	48.3624	40	48.3624	44	48.3624	27	48.3624	33	48.3624	42	48.3624	42
51.3823	15	48.3823	31	48.3823	26	48.3823	35	48.3823	37	48.3823	31	48.3823	30	48.3823	33	48.3823	45	48.3823	32	48.3823	13	48.3823	12	48.3823	12	48.3823	14	48.3823	31	48.3823	26	48.3823	32	48.3823	22	48.3823	28	48.3823	36	48.3823	35	48.3823	30	48.3823	25	48.3823	33	48.3823	35
51.4022	19	48.4022	23	48.4022	33	48.4022	29	48.4022	30	48.4022	28	48.4022	28	48.4022	54	48.4022	49	48.4022	28	48.4022	13	48.4022	14	48.4022	8	48.4022	11	48.4022	25	48.4022	30	48.4022	25	48.4022	34	48.4022	34	48.4022	35	48.4022	49	48.4022	20	48.4022	35	48.4022	40	48.4022	43
51.4221	21	48.4221	33	48.4221	32	48.4221	34	48.4221	35	48.4221	42	48.4221	28	48.4221	39	48.4221	46	48.4221	31	48.4221	12	48.4221	9	48.4221	16	48.4221	23	48.4221	33	48.4221	49	48.4221	31	48.4221	35	48.4221	23	48.4221	36	48.4221	40	48.4221	34	48.4221	38	48.4221	39	48.4221	44
51.4419	16	48.4419	36	48.4419	28	48.4419	43	48.4419	28	48.4419	31	48.4419	28	48.4419	45	48.4419	53	48.4419	28	48.4419	12	48.4419	7	48.4419	9	48.4419	13	48.4419	29	48.4419	29	48.4419	29	48.4419	30	48.4419	33	48.4419	33	48.4419	28	48.4419	35	48.4419	56	48.4419	35	48.4419	38
51.4618	12	48.4618	37	48.4618	37	48.4618	34	48.4618	28	48.4618	35	48.4618	23	48.4618	42	48.4618	46	48.4618	21	48.4618	11	48.4618	19	48.4618	17	48.4618	7	48.4618	29	48.4618	29	48.4618	37	48.4618	26	48.4618	24	48.4618	31	48.4618	36	48.4618	39	48.4618	39	48.4618	42	48.4618	49
51.4817	19	48.4817	33	48.4817	24	48.4817	24	48.4817	44	48.4817	35	48.4817	32	48.4817	45	48.4817	45	48.4817	20	48.4817	9	48.4817	21	48.4817	15	48.4817	13	48.4817	23	48.4817	37	48.4817	40	48.4817	34	48.4817	40	48.4817	35	48.4817	44	48.4817	30	48.4817	36	48.4817	39	48.4817	31
51.5016	11	48.5016	26	48.5016	32	48.5016	23	48.5016	24	48.5016	26	48.5016	25	48.5016	50	48.5016	56	48.5016	35	48.5016	19	48.5016	10	48.5016	20	48.5016	13	48.5016	34	48.5016	28	48.5016	43	48.5016	32	48.5016	30	48.5016	30	48.5016	32	48.5016	32	48.5016	39	48.5016	28	48.5016	37
51.5214	17	48.5214	38	48.5214	35	48.5214	33	48.5214	34	48.5214	34	48.5214	44	48.5214	43	48.5214	41	48.5214	42	48.5214	14	48.5214	15	48.5214	14	48.5214	10	48.5214	40	48.5214	26	48.5214	37	48.5214	33	48.5214	36	48.5214	32	48.5214	37	48.5214	24	48.5214	29	48.5214	38	48.5214	31
51.5413	11	48.5413	43	48.5413	20	48.5413	35	48.5413	35	48.5413	30	48.5413	37	48.5413	52	48.5413	45	48.5413	32	48.5413	13	48.5413	17	48.5413	16	48.5413	12	48.5413	37	48.5413	34	48.5413	27	48.5413	28	48.5413	32	48.5413	44	48.5413	39	48.5413	26	48.5413	34	48.5413	32	48.5413	37
51.5612	16	48.5612	31	48.5612	35	48.5612	37	48.5612	35	48.5612	28	48.5612	36	48.5612	46	48.5612	52	48.5612	38	48.5612	12	48.5612	9	48.5612	8	48.5612	10	48.5612	37	48.5612	37	48.5612	29	48.5612	30	48.5612	24	48.5612	31	48.5612	35	48.5612	51	48.5612	42	48.5612	45	48.5612	34
51.5811	17	48.5811	39	48.5811	27	48.5811	38	48.5811	25	48.5811	28	48.5811	42	48.5811	46	48.5811	49	48.5811	23	48.5811	11	48.5811	12	48.5811	10	48.5811	13	48.5811	24	48.5811	29	48.5811	29	48.5811	36	48.5811	35	48.5811	34	48.5811	36	48.5811	27	48.5811	45	48.5811	46	48.5811	38
51.6009	15	48.6009	33	48.6009	37	48.6009	36	48.6009	35	48.6009	27	48.6009	25	48.6009	39	48.6009	62	48.6009	27	48.6009	12	48.6009	11	48.6009	5	48.6009	15	48.6009	31	48.6009	33	48.6009	35	48.6009	30	48.6009	40	48.6009	31	48.6009	36	48.6009	28	48.6009	39	48.6009	43	48.6009	42
51.6208	10	48.6208	38	48.6208	40	48.6208	30	48.6208	30	48.6208	43	48.6208	43	48.6208	45	48.6208	32	48.6208	37	48.6208	13	48.6208	16	48.6208	10	48.6208	12	48.6208	29	48.6208	32	48.6208	27	48.6208	35	48.6208	35	48.6208	31	48.6208	31	48.6208	36	48.6208	36	48.6208	33	48.6208	35
51.6407	14	48.6407	40	48.6407	42	48.6407	29	48.6407	30	48.6407	36	48.6407	40	48.6407	47	48.6407	46	48.6407	22	48.6407	9	48.6407	18	48.6407	16	48.6407	15	48.6407	37	48.6407	25	48.6407	33	48.6407	25	48.6407	37	48.6407	33	48.6407	29	48.6407	37	48.6407	34	48.6407	36	48.6407	36
[truncated: 1,326 more rows]

## Sheet: Fig.3
TiO2-absnm		650		700		750		800		850		900		950		1000			TiO2-FR		650		700		750		800		850		900		950		1000
[truncated: 1,051 more rows]

## Sheet: Fig.4
TiO2								700							800							900							1000
Ti2p		O1s		C1s				Ti2p		O1s		C1s			Ti2p		O1s		C1s			Ti2p		O1s		C1s			Ti2p		O1s		C1s
[truncated: 301 more rows]

## Sheet: Fig.5
DepthProf C - TiO2		DepthProf C - R700		DepthProf C - R800		DepthProf C - R900		DepthProf C - R1000			DepthProf O - TiO2		DepthProf O - R700		DepthProf O - R800		DepthProf O - R900		DepthProf O - R1000			DepthProf Ti - TiO2		DepthProf Ti - R700		DepthProf Ti - R800		DepthProf Ti - R900		DepthProf Ti - R1000
[truncated: 11 more rows]

[truncated: 1 more sheets: Fig.6]
